# Supplementary material for: Pistil Transcriptome Analysis to Disclose Genes and Gene Products Related to Aposporous Apomixis in Hypericum perforatum L
Source: Front Plant Sci. 2017 Feb 1;8:79. doi: 10.3389/fpls.2017.00079 (PMC5285387; doi:10.3389/fpls.2017.00079)
Supplement: Supplementary file 1 [file Table1.XLSX]

## Sheet: Table S1
Table S1 - Enrichment analysis of GO terms for single clusters of DEGs. For each cluster of DEGs the over/under represented GO term (GO-ID), the description of the GO term, the ontological vocabulary (Category), the FDR corrected p-value and the p-value are reported. The number of annotated and non-annotated sequences in each test andreference datasets are also reported.
	GO-ID	Description	Category	FDR	P-Value	#Annotated Test	#Annotated Ref	#not Annotated Test	#not Annotated Ref	Over/Under
C1 (up)	GO:0005618	cell wall	C	0.000360399	6.94032e-08	10	1287	23	37929	over
C1 (up)	GO:0030312	external encapsulating structure	C	0.000360399	8.64889e-08	10	1318	23	37898	over
C1 (up)	GO:0005576	extracellular region	C	0.00241733	1.74034e-06	12	2835	21	36381	over
C1 (up)	GO:0071944	cell periphery	C	0.0119293	1.14512e-05	17	6982	16	32234	over
C1 (up)	GO:0008236	serine-type peptidase activity	F	0.000678334	3.25574e-07	6	327	27	38889	over
C1 (up)	GO:0017171	serine hydrolase activity	F	0.000678334	3.25574e-07	6	327	27	38889	over
C1 (up)	GO:0004252	serine-type endopeptidase activity	F	0.001924	1.15431e-06	5	217	28	38999	over
C1 (up)	GO:0004175	endopeptidase activity	F	0.0119293	1.03637e-05	6	601	27	38615	over
C1 (up)	GO:0070011	peptidase activity, acting on L-amino acid peptides	F	0.0133715	1.44401e-05	7	974	26	38242	over
C1 (up)	GO:0008233	peptidase activity	F	0.0217777	2.61311e-05	7	1069	26	38147	over
C2 (down)
C3 (up)	GO:0004103	choline kinase activity	F	0.00576793	3.46048e-06	3	7	119	39120	over
C3 (up)	GO:0016157	sucrose synthase activity	F	0.00839379	6.04305e-06	4	34	118	39093	over
C3 (up)	GO:0015198	oligopeptide transporter activity	F	0.0169631	1.42901e-05	4	43	118	39084	over
C3 (up)	GO:0015197	peptide transporter activity	F	0.0169631	1.83187e-05	4	46	118	39081	over
C3 (up)	GO:0080165	callose deposition in phloem sieve plate	P	0.000240255	2.88284e-08	4	7	118	39120	over
C3 (up)	GO:0006857	oligopeptide transport	P	0.00163287	5.87786e-07	6	90	116	39037	over
C3 (up)	GO:0015833	peptide transport	P	0.00163287	5.87786e-07	6	90	116	39037	over
C3 (up)	GO:0042886	amide transport	P	0.0031972	1.53453e-06	6	107	116	39020	over
C3 (up)	GO:0046351	disaccharide biosynthetic process	P	0.0169631	1.66738e-05	5	96	117	39031	over
C3 (up)	GO:0005986	sucrose biosynthetic process	P	0.0192724	2.3125e-05	4	49	118	39078	over
C3 (up)	GO:0009312	oligosaccharide biosynthetic process	P	0.0301741	3.98266e-05	5	116	117	39011	over
C3 (up)	GO:0052545	callose localization	P	0.0339409	4.88709e-05	4	60	118	39067	over
C3 (up)	GO:0033037	polysaccharide localization	P	0.0397738	6.20422e-05	4	64	118	39063	over
C4 (down)	GO:0044427	chromosomal part	C	1.30617e-10	1.10688e-13	18	368	152	38711	over
C4 (down)	GO:0005694	chromosome	C	1.16634e-09	1.54652e-12	19	499	151	38580	over
C4 (down)	GO:0032993	protein-DNA complex	C	2.94483e-09	5.30026e-12	9	51	161	39028	over
C4 (down)	GO:0005634	nucleus	C	2.04822e-07	6.14418e-10	98	13394	72	25685	over
C4 (down)	GO:0043232	intracellular non-membrane-bounded organelle	C	1.05022e-05	5.29266e-08	35	2946	135	36133	over
C4 (down)	GO:0043228	non-membrane-bounded organelle	C	1.05022e-05	5.29266e-08	35	2946	135	36133	over
C4 (down)	GO:0044454	nuclear chromosome part	C	1.38498e-05	7.31214e-08	9	164	161	38915	over
C4 (down)	GO:0005856	cytoskeleton	C	2.65843e-05	1.62683e-07	16	723	154	38356	over
C4 (down)	GO:0044815	DNA packaging complex	C	4.36684e-05	3.09147e-07	5	28	165	39051	over
C4 (down)	GO:0005874	microtubule	C	4.55029e-05	3.27595e-07	11	330	159	38749	over
C4 (down)	GO:0000228	nuclear chromosome	C	7.17773e-05	5.59818e-07	9	211	161	38868	over
C4 (down)	GO:0005871	kinesin complex	C	0.000127723	1.19905e-06	6	72	164	39007	over
C4 (down)	GO:0000779	condensed chromosome, centromeric region	C	0.000154685	1.5591e-06	4	16	166	39063	over
C4 (down)	GO:0000793	condensed chromosome	C	0.000353558	3.81812e-06	6	89	164	38990	over
C4 (down)	GO:0044430	cytoskeletal part	C	0.000754746	1.02335e-05	12	572	158	38507	over
C4 (down)	GO:0015630	microtubule cytoskeleton	C	0.00076383	1.04807e-05	11	478	159	38601	over
C4 (down)	GO:0005875	microtubule associated complex	C	0.00106722	1.56229e-05	7	175	163	38904	over
C4 (down)	GO:0000785	chromatin	C	0.00147641	2.35616e-05	7	187	163	38892	over
C4 (down)	GO:0000775	chromosome, centromeric region	C	0.00221228	3.76942e-05	5	81	165	38998	over
C4 (down)	GO:0031261	DNA replication preinitiation complex	C	0.00308235	5.57917e-05	2	1	168	39078	over
C4 (down)	GO:0009524	phragmoplast	C	0.00321892	5.87084e-05	7	217	163	38862	over
C4 (down)	GO:0000777	condensed chromosome kinetochore	C	0.00392704	7.35084e-05	3	16	167	39063	over
C4 (down)	GO:0005737	cytoplasm	C	0.00412227	7.76574e-05	65	20895	105	18184	under
C4 (down)	GO:0044444	cytoplasmic part	C	0.00695009	0.000139269	52	17664	118	21415	under
C4 (down)	GO:1990104	DNA bending complex	C	0.00724566	0.000151115	3	21	167	39058	over
C4 (down)	GO:0000786	nucleosome	C	0.00724566	0.000151115	3	21	167	39058	over
C4 (down)	GO:0000776	kinetochore	C	0.0079697	0.000171176	3	22	167	39057	over
C4 (down)	GO:0016020	membrane	C	0.0194992	0.000446887	32	12118	138	26961	under
C4 (down)	GO:0000796	condensin complex	C	0.0267555	0.000658132	2	7	168	39072	over
C4 (down)	GO:0000790	nuclear chromatin	C	0.0457568	0.0011969	4	102	166	38977	over
C4 (down)	GO:0003677	DNA binding	F	1.30617e-10	1.25382e-13	48	3369	122	35710	over
C4 (down)	GO:0003886	DNA (cytosine-5-)-methyltransferase activity	F	3.52366e-08	7.18769e-11	6	11	164	39068	over
C4 (down)	GO:0009008	DNA-methyltransferase activity	F	3.52366e-08	7.18769e-11	6	11	164	39068	over
C4 (down)	GO:1901363	heterocyclic compound binding	F	8.45885e-07	2.94344e-09	87	11455	83	27624	over
C4 (down)	GO:0097159	organic cyclic compound binding	F	9.39986e-07	3.38368e-09	87	11511	83	27568	over
C4 (down)	GO:0003777	microtubule motor activity	F	7.36534e-06	3.53508e-08	9	150	161	38929	over
C4 (down)	GO:0003774	motor activity	F	3.58511e-05	2.409e-07	9	190	161	38889	over
C4 (down)	GO:0005524	ATP binding	F	4.35002e-05	3.02737e-07	38	3586	132	35493	over
C4 (down)	GO:0004674	protein serine/threonine kinase activity	F	6.90553e-05	5.1373e-07	20	1223	150	37856	over
C4 (down)	GO:0032559	adenyl ribonucleotide binding	F	7.25457e-05	5.83221e-07	38	3710	132	35369	over
C4 (down)	GO:0043168	anion binding	F	0.000115505	1.05332e-06	46	5097	124	33982	over
C4 (down)	GO:0030554	adenyl nucleotide binding	F	0.000151188	1.50571e-06	38	3812	132	35267	over
C4 (down)	GO:0035639	purine ribonucleoside triphosphate binding	F	0.000321801	3.43656e-06	39	4081	131	34998	over
C4 (down)	GO:0001883	purine nucleoside binding	F	0.000437931	4.89389e-06	39	4198	131	34881	over
C4 (down)	GO:0032550	purine ribonucleoside binding	F	0.000437931	4.89389e-06	39	4198	131	34881	over
C4 (down)	GO:0032555	purine ribonucleotide binding	F	0.000437931	5.03337e-06	39	4205	131	34874	over
C4 (down)	GO:0032549	ribonucleoside binding	F	0.000437931	5.03337e-06	39	4205	131	34874	over
C4 (down)	GO:0001882	nucleoside binding	F	0.000437931	5.09524e-06	39	4208	131	34871	over
C4 (down)	GO:0004697	protein kinase C activity	F	0.000703383	9.36832e-06	3	7	167	39072	over
C4 (down)	GO:0032553	ribonucleotide binding	F	0.00076383	1.054e-05	39	4274	131	34805	over
C4 (down)	GO:0097367	carbohydrate derivative binding	F	0.000792049	1.11416e-05	39	4304	131	34775	over
C4 (down)	GO:0017076	purine nucleotide binding	F	0.000792049	1.12145e-05	39	4307	131	34772	over
C4 (down)	GO:0004672	protein kinase activity	F	0.00125428	1.94147e-05	20	1566	150	37513	over
C4 (down)	GO:0036094	small molecule binding	F	0.00207491	3.48587e-05	47	5896	123	33183	over
C4 (down)	GO:0003676	nucleic acid binding	F	0.00355991	6.53546e-05	49	6414	121	32665	over
C4 (down)	GO:0005515	protein binding	F	0.00391092	7.27372e-05	45	5724	125	33355	over
C4 (down)	GO:0016773	phosphotransferase activity, alcohol group as acceptor	F	0.00493851	9.54043e-05	21	1903	149	37176	over
C4 (down)	GO:0003723	RNA binding	F	0.00682634	0.000133513	0	2189	170	36890	under
C4 (down)	GO:0005488	binding	F	0.00724566	0.000151277	108	19105	62	19974	over
C4 (down)	GO:0003682	chromatin binding	F	0.00765158	0.000161589	10	543	160	38536	over
C4 (down)	GO:0016772	transferase activity, transferring phosphorus-containing groups	F	0.00861587	0.000187122	29	3182	141	35897	over
C4 (down)	GO:0016301	kinase activity	F	0.00866584	0.000189247	24	2445	146	36634	over
C4 (down)	GO:1901265	nucleoside phosphate binding	F	0.0120553	0.00026616	43	5658	127	33421	over
C4 (down)	GO:0000166	nucleotide binding	F	0.0120553	0.00026616	43	5658	127	33421	over
C4 (down)	GO:0008757	S-adenosylmethionine-dependent methyltransferase activity	F	0.013745	0.000306764	7	286	163	38793	over
C4 (down)	GO:0016740	transferase activity	F	0.020404	0.000472519	45	6227	125	32852	over
C4 (down)	GO:0030527	structural constituent of chromatin	F	0.0217167	0.000513342	2	6	168	39073	over
C4 (down)	GO:0046593	mandelonitrile lyase activity	F	0.0217167	0.000513342	2	6	168	39073	over
C4 (down)	GO:0008812	choline dehydrogenase activity	F	0.0327109	0.000820323	2	8	168	39071	over
C4 (down)	GO:0022402	cell cycle process	P	1.42918e-23	1.71488e-27	39	869	131	38210	over
C4 (down)	GO:0007049	cell cycle	P	2.38971e-23	5.73484e-27	44	1246	126	37833	over
C4 (down)	GO:0006259	DNA metabolic process	P	2.70479e-23	9.73646e-27	47	1497	123	37582	over
C4 (down)	GO:0006260	DNA replication	P	2.54987e-12	1.22384e-15	21	437	149	38642	over
C4 (down)	GO:0044763	single-organism cellular process	P	5.76396e-12	3.4581e-15	95	10589	75	28490	over
C4 (down)	GO:0000278	mitotic cell cycle	P	1.46747e-11	1.05649e-14	19	372	151	38707	over
C4 (down)	GO:0048610	cellular process involved in reproduction	P	3.54264e-10	3.82574e-13	27	1079	143	38000	over
C4 (down)	GO:0051276	chromosome organization	P	7.31622e-10	8.77876e-13	23	775	147	38304	over
C4 (down)	GO:0051301	cell division	P	1.16634e-09	1.6794e-12	20	571	150	38508	over
C4 (down)	GO:0044699	single-organism process	P	1.69528e-09	2.64443e-12	103	13286	67	25793	over
C4 (down)	GO:0051321	meiotic cell cycle	P	2.31014e-09	3.88072e-12	20	599	150	38480	over
C4 (down)	GO:0044772	mitotic cell cycle phase transition	P	3.79643e-08	8.65517e-11	9	72	161	39007	over
C4 (down)	GO:0044770	cell cycle phase transition	P	3.79643e-08	8.65517e-11	9	72	161	39007	over
C4 (down)	GO:0007059	chromosome segregation	P	6.94885e-08	1.66759e-10	14	308	156	38771	over
C4 (down)	GO:0010069	zygote asymmetric cytokinesis in embryo sac	P	7.08509e-08	1.7853e-10	5	4	165	39075	over
C4 (down)	GO:0007126	meiosis	P	7.50565e-08	1.98133e-10	16	442	154	38637	over
C4 (down)	GO:0090304	nucleic acid metabolic process	P	7.78162e-08	2.14756e-10	60	6049	110	33030	over
C4 (down)	GO:0051726	regulation of cell cycle	P	1.4237e-07	4.09994e-10	14	331	156	38748	over
C4 (down)	GO:0010070	zygote asymmetric cell division	P	3.55938e-07	1.11044e-09	5	7	165	39072	over
C4 (down)	GO:0000910	cytokinesis	P	5.02085e-07	1.62662e-09	11	192	159	38887	over
C4 (down)	GO:0032776	DNA methylation on cytosine	P	6.26063e-07	2.1034e-09	6	22	164	39057	over
C4 (down)	GO:0048519	negative regulation of biological process	P	1.2877e-06	4.78986e-09	25	1433	145	37646	over
C4 (down)	GO:0008356	asymmetric cell division	P	2.30171e-06	8.83786e-09	6	29	164	39050	over
C4 (down)	GO:0006996	organelle organization	P	2.56418e-06	1.01533e-08	32	2352	138	36727	over
C4 (down)	GO:1901990	regulation of mitotic cell cycle phase transition	P	3.03538e-06	1.27476e-08	7	57	163	39022	over
C4 (down)	GO:1901987	regulation of cell cycle phase transition	P	3.03538e-06	1.27476e-08	7	57	163	39022	over
C4 (down)	GO:0010564	regulation of cell cycle process	P	3.06187e-06	1.32262e-08	9	133	161	38946	over
C4 (down)	GO:0006139	nucleobase-containing compound metabolic process	P	3.62132e-06	1.60774e-08	61	6920	109	32159	over
C4 (down)	GO:0090116	C-5 methylation of cytosine	P	5.1204e-06	2.34598e-08	4	4	166	39075	over
C4 (down)	GO:0000075	cell cycle checkpoint	P	5.1204e-06	2.39615e-08	6	35	164	39044	over
C4 (down)	GO:0006310	DNA recombination	P	1.17479e-05	6.06145e-08	13	419	157	38660	over
C4 (down)	GO:0050789	regulation of biological process	P	2.0796e-05	1.12289e-07	62	7400	108	31679	over
C4 (down)	GO:0007346	regulation of mitotic cell cycle	P	2.09252e-05	1.15498e-07	8	123	162	38956	over
C4 (down)	GO:0009933	meristem structural organization	P	2.30271e-05	1.29862e-07	8	125	162	38954	over
C4 (down)	GO:0006281	DNA repair	P	2.45628e-05	1.4147e-07	14	535	156	38544	over
C4 (down)	GO:0046483	heterocycle metabolic process	P	2.57719e-05	1.51526e-07	62	7520	108	31559	over
C4 (down)	GO:0007093	mitotic cell cycle checkpoint	P	2.6147e-05	1.5687e-07	5	24	165	39055	over
C4 (down)	GO:1901991	negative regulation of mitotic cell cycle phase transition	P	2.94969e-05	1.87585e-07	5	25	165	39054	over
C4 (down)	GO:1901988	negative regulation of cell cycle phase transition	P	2.94969e-05	1.87585e-07	5	25	165	39054	over
C4 (down)	GO:0048532	anatomical structure arrangement	P	3.14439e-05	2.0374e-07	8	133	162	38946	over
C4 (down)	GO:0001708	cell fate specification	P	3.54331e-05	2.3384e-07	7	90	163	38989	over
C4 (down)	GO:0034641	cellular nitrogen compound metabolic process	P	3.97628e-05	2.71956e-07	62	7602	108	31477	over
C4 (down)	GO:0060255	regulation of macromolecule metabolic process	P	6.10737e-05	4.47024e-07	41	4104	129	34975	over
C4 (down)	GO:0016043	cellular component organization	P	6.91926e-05	5.23054e-07	41	4144	129	34935	over
C4 (down)	GO:0006974	response to DNA damage stimulus	P	7.05003e-05	5.41399e-07	14	600	156	38479	over
C4 (down)	GO:0006725	cellular aromatic compound metabolic process	P	7.2277e-05	5.72388e-07	62	7751	108	31328	over
C4 (down)	GO:0045165	cell fate commitment	P	7.65414e-05	6.24528e-07	7	105	163	38974	over
C4 (down)	GO:0000280	nuclear division	P	7.8592e-05	6.50689e-07	9	215	161	38864	over
C4 (down)	GO:0007017	microtubule-based process	P	8.2567e-05	6.93507e-07	11	357	159	38722	over
C4 (down)	GO:0044260	cellular macromolecule metabolic process	P	8.31962e-05	7.08775e-07	81	11478	89	27601	over
C4 (down)	GO:0065007	biological regulation	P	9.17331e-05	7.92511e-07	63	8002	107	31077	over
C4 (down)	GO:0007018	microtubule-based movement	P	9.58518e-05	8.39594e-07	7	110	163	38969	over
C4 (down)	GO:0009987	cellular process	P	0.00010024	8.90063e-07	124	21248	46	17831	over
C4 (down)	GO:0043170	macromolecule metabolic process	P	0.000102251	9.20183e-07	86	12604	84	26475	over
C4 (down)	GO:0016458	gene silencing	P	0.000125715	1.16152e-06	11	377	159	38702	over
C4 (down)	GO:0010948	negative regulation of cell cycle process	P	0.000127723	1.21072e-06	5	38	165	39041	over
C4 (down)	GO:1901360	organic cyclic compound metabolic process	P	0.000129205	1.24868e-06	62	7940	108	31139	over
C4 (down)	GO:0000003	reproduction	P	0.000129205	1.25578e-06	35	3343	135	35736	over
C4 (down)	GO:0006261	DNA-dependent DNA replication	P	0.000133278	1.31135e-06	7	118	163	38961	over
C4 (down)	GO:0006807	nitrogen compound metabolic process	P	0.000203524	2.07578e-06	64	8402	106	30677	over
C4 (down)	GO:0006928	cellular component movement	P	0.000234677	2.42167e-06	7	130	163	38949	over
C4 (down)	GO:0007067	mitosis	P	0.000263748	2.75331e-06	8	191	162	38888	over
C4 (down)	GO:0006325	chromatin organization	P	0.000319296	3.37149e-06	12	511	158	38568	over
C4 (down)	GO:0009888	tissue development	P	0.000437931	4.87595e-06	16	944	154	38135	over
C4 (down)	GO:0034645	cellular macromolecule biosynthetic process	P	0.000437931	5.14207e-06	49	5919	121	33160	over
C4 (down)	GO:0019222	regulation of metabolic process	P	0.000437931	5.18093e-06	42	4716	128	34363	over
C4 (down)	GO:0006306	DNA methylation	P	0.000437931	5.25475e-06	7	147	163	38932	over
C4 (down)	GO:0006305	DNA alkylation	P	0.000437931	5.25475e-06	7	147	163	38932	over
C4 (down)	GO:0000819	sister chromatid segregation	P	0.000455103	5.51541e-06	4	23	166	39056	over
C4 (down)	GO:0048285	organelle fission	P	0.000467401	5.72053e-06	9	283	161	38796	over
C4 (down)	GO:0071514	genetic imprinting	P	0.000513898	6.41293e-06	4	24	166	39055	over
C4 (down)	GO:0006349	regulation of gene expression by genetic imprinting	P	0.000513898	6.41293e-06	4	24	166	39055	over
C4 (down)	GO:0010424	DNA methylation on cytosine within a CG sequence	P	0.000522168	6.57879e-06	3	6	167	39073	over
C4 (down)	GO:0044728	DNA methylation or demethylation	P	0.00057609	7.32728e-06	7	155	163	38924	over
C4 (down)	GO:0006304	DNA modification	P	0.000594025	7.62841e-06	7	156	163	38923	over
C4 (down)	GO:0007127	meiosis I	P	0.000594025	7.69794e-06	9	294	161	38785	over
C4 (down)	GO:0000086	G2/M transition of mitotic cell cycle	P	0.00065186	8.52564e-06	4	26	166	39053	over
C4 (down)	GO:0009059	macromolecule biosynthetic process	P	0.00070127	9.25602e-06	49	6015	121	33064	over
C4 (down)	GO:0010605	negative regulation of macromolecule metabolic process	P	0.000726085	9.7578e-06	14	775	156	38304	over
C4 (down)	GO:0051304	chromosome separation	P	0.000792049	1.11117e-05	4	28	166	39051	over
C4 (down)	GO:0045786	negative regulation of cell cycle	P	0.000876489	1.26018e-05	4	29	166	39050	over
C4 (down)	GO:0045132	meiotic chromosome segregation	P	0.000876489	1.26204e-05	8	237	162	38842	over
C4 (down)	GO:0048523	negative regulation of cellular process	P	0.000975057	1.41567e-05	15	914	155	38165	over
C4 (down)	GO:0007076	mitotic chromosome condensation	P	0.001147	1.7066e-05	3	9	167	39070	over
C4 (down)	GO:0009855	determination of bilateral symmetry	P	0.001147	1.7066e-05	3	9	167	39070	over
C4 (down)	GO:0010468	regulation of gene expression	P	0.00115667	1.73486e-05	35	3715	135	35364	over
C4 (down)	GO:0032502	developmental process	P	0.00122211	1.84768e-05	45	5452	125	33627	over
C4 (down)	GO:0048507	meristem development	P	0.00125428	1.92977e-05	10	418	160	38661	over
C4 (down)	GO:0051052	regulation of DNA metabolic process	P	0.00125428	1.93715e-05	6	120	164	38959	over
C4 (down)	GO:0009892	negative regulation of metabolic process	P	0.00138907	2.16677e-05	14	834	156	38245	over
C4 (down)	GO:0006323	DNA packaging	P	0.00140385	2.20668e-05	5	72	165	39007	over
C4 (down)	GO:0010629	negative regulation of gene expression	P	0.00142864	2.26278e-05	12	621	158	38458	over
C4 (down)	GO:0048856	anatomical structure development	P	0.00171006	2.74955e-05	40	4696	130	34383	over
C4 (down)	GO:0009799	specification of symmetry	P	0.00173204	2.80568e-05	3	11	167	39068	over
C4 (down)	GO:0009934	regulation of meristem structural organization	P	0.00186021	3.03561e-05	4	37	166	39042	over
C4 (down)	GO:0007131	reciprocal meiotic recombination	P	0.00197985	3.27977e-05	8	272	162	38807	over
C4 (down)	GO:0035825	reciprocal DNA recombination	P	0.00197985	3.27977e-05	8	272	162	38807	over
C4 (down)	GO:0071840	cellular component organization or biogenesis	P	0.00197985	3.30213e-05	41	4852	129	34227	over
C4 (down)	GO:0071103	DNA conformation change	P	0.00207491	3.51046e-05	6	134	164	38945	over
C4 (down)	GO:0007275	multicellular organismal development	P	0.00237761	4.07964e-05	41	4941	129	34138	over
C4 (down)	GO:0080060	integument development	P	0.00248225	4.28898e-05	3	13	167	39066	over
C4 (down)	GO:0009294	DNA mediated transformation	P	0.00299079	5.23945e-05	4	43	166	39036	over
C4 (down)	GO:0009292	genetic transfer	P	0.00299079	5.23945e-05	4	43	166	39036	over
C4 (down)	GO:0000019	regulation of mitotic recombination	P	0.00308235	5.57917e-05	2	1	168	39078	over
C4 (down)	GO:0045951	positive regulation of mitotic recombination	P	0.00308235	5.57917e-05	2	1	168	39078	over
C4 (down)	GO:0045911	positive regulation of DNA recombination	P	0.00308235	5.57917e-05	2	1	168	39078	over
C4 (down)	GO:0009886	post-embryonic morphogenesis	P	0.00308235	5.58477e-05	8	294	162	38785	over
C4 (down)	GO:0050794	regulation of cellular process	P	0.00377951	6.98398e-05	49	6466	121	32613	over
C4 (down)	GO:0030261	chromosome condensation	P	0.00451637	8.62053e-05	3	17	167	39062	over
C4 (down)	GO:0031570	DNA integrity checkpoint	P	0.00451637	8.62053e-05	3	17	167	39062	over
C4 (down)	GO:0044707	single-multicellular organism process	P	0.00451637	8.67074e-05	41	5102	129	33977	over
C4 (down)	GO:0010425	DNA methylation on cytosine within a CNG sequence	P	0.00572397	0.000111265	2	2	168	39077	over
C4 (down)	GO:0043414	macromolecule methylation	P	0.00684426	0.000134684	8	335	162	38744	over
C4 (down)	GO:0009944	polarity specification of adaxial/abaxial axis	P	0.00688327	0.000137104	4	56	166	39023	over
C4 (down)	GO:0048508	embryonic meristem development	P	0.00688327	0.000137104	4	56	166	39023	over
C4 (down)	GO:0070192	chromosome organization involved in meiosis	P	0.00699153	0.000140938	6	174	164	38905	over
C4 (down)	GO:0065001	specification of axis polarity	P	0.00721123	0.000146232	4	57	166	39022	over
C4 (down)	GO:0040029	regulation of gene expression, epigenetic	P	0.00724566	0.000150943	9	436	161	38643	over
C4 (down)	GO:0000070	mitotic sister chromatid segregation	P	0.00724566	0.000151115	3	21	167	39058	over
C4 (down)	GO:0009943	adaxial/abaxial axis specification	P	0.00741925	0.000155792	4	58	166	39021	over
C4 (down)	GO:0032501	multicellular organismal process	P	0.0079341	0.000168507	41	5247	129	33832	over
C4 (down)	GO:0010389	regulation of G2/M transition of mitotic cell cycle	P	0.0079697	0.000171176	3	22	167	39057	over
C4 (down)	GO:0010430	fatty acid omega-oxidation	P	0.00856147	0.000184913	2	3	168	39076	over
C4 (down)	GO:0009908	flower development	P	0.0129642	0.000287783	13	942	157	38137	over
C4 (down)	GO:0048367	shoot system development	P	0.017116	0.000384603	17	1517	153	37562	over
C4 (down)	GO:0000076	DNA replication checkpoint	P	0.017116	0.000386107	2	5	168	39074	over
C4 (down)	GO:0048569	post-embryonic organ development	P	0.0180729	0.000409861	10	612	160	38467	over
C4 (down)	GO:0006333	chromatin assembly or disassembly	P	0.0182366	0.000415761	4	76	166	39003	over
C4 (down)	GO:0010216	maintenance of DNA methylation	P	0.020404	0.00047186	3	32	167	39047	over
C4 (down)	GO:0051783	regulation of nuclear division	P	0.0217167	0.000513124	3	33	167	39046	over
C4 (down)	GO:0044774	mitotic DNA integrity checkpoint	P	0.0217167	0.000513342	2	6	168	39073	over
C4 (down)	GO:0006312	mitotic recombination	P	0.023429	0.000556629	3	34	167	39045	over
C4 (down)	GO:0044238	primary metabolic process	P	0.0239129	0.000570994	94	16379	76	22700	over
C4 (down)	GO:0010072	primary shoot apical meristem specification	P	0.025103	0.000602424	3	35	167	39044	over
C4 (down)	GO:0048731	system development	P	0.0255259	0.000615634	29	3461	141	35618	over
C4 (down)	GO:0018198	peptidyl-cysteine modification	P	0.0255666	0.000622752	4	85	166	38994	over
C4 (down)	GO:0009955	adaxial/abaxial pattern specification	P	0.0255666	0.000622752	4	85	166	38994	over
C4 (down)	GO:0010374	stomatal complex development	P	0.0265354	0.000649536	4	86	166	38993	over
C4 (down)	GO:0048437	floral organ development	P	0.030663	0.000760502	8	437	162	38642	over
C4 (down)	GO:0009653	anatomical structure morphogenesis	P	0.030663	0.000761607	16	1467	154	37612	over
C4 (down)	GO:0006275	regulation of DNA replication	P	0.0324328	0.000809458	3	39	167	39040	over
C4 (down)	GO:0007129	synapsis	P	0.0339284	0.000854927	5	163	165	38916	over
C4 (down)	GO:0048513	organ development	P	0.0345247	0.000874096	19	1896	151	37183	over
C4 (down)	GO:0044767	single-organism developmental process	P	0.0369884	0.000949715	30	3726	140	35353	over
C4 (down)	GO:0007169	transmembrane receptor protein tyrosine kinase signaling pathway	P	0.0369884	0.000949786	5	167	165	38912	over
C4 (down)	GO:0007167	enzyme linked receptor protein signaling pathway	P	0.0369884	0.000949786	5	167	165	38912	over
C4 (down)	GO:0009798	axis specification	P	0.0387756	0.00100033	4	97	166	38982	over
C4 (down)	GO:0000281	mitotic cytokinesis	P	0.043032	0.0011153	4	100	166	38979	over
C4 (down)	GO:0090421	embryonic meristem initiation	P	0.0432193	0.00112534	3	44	167	39035	over
C4 (down)	GO:0048509	regulation of meristem development	P	0.0499499	0.00131258	5	180	165	38899	over
C5 (up)	GO:0003714	transcription corepressor activity	F	0.0284366	6.82425e-06	3	42	29	39175	over
C5 (up)	GO:2000022	regulation of jasmonic acid mediated signaling pathway	P	0.0284366	4.0728e-06	3	35	29	39182	over
C6 (down)	GO:0005623	cell	C	0.00336362	7.71783e-07	325	32085	119	6720	under
C6 (down)	GO:0044464	cell part	C	0.00336362	8.07203e-07	325	32068	119	6737	under
C6 (down)	GO:0005622	intracellular	C	0.0171894	7.07921e-06	296	29550	148	9255	under
C6 (down)	GO:0044424	intracellular part	C	0.0171894	8.25025e-06	294	29363	150	9442	under
C6 (down)	GO:0005829	cytosol	C	0.0364252	2.18533e-05	24	4429	420	34376	under
C7 (up)
C8 (down)
