# Supplementary material for: Pistil Transcriptome Analysis to Disclose Genes and Gene Products Related to Aposporous Apomixis in Hypericum perforatum L
Source: Front Plant Sci. 2017 Feb 1;8:79. doi: 10.3389/fpls.2017.00079 (PMC5285387; doi:10.3389/fpls.2017.00079)
Supplement: Supplementary file 2 [file Table2.XLSX]

## Sheet: Table S2
Table S2. Hypericum unigenes that show high similarity with Arabidopsis genes annotated for terms related to reproduction senso lato. The database of sequences related to reproduction was generated based on searches on the refseq sequence collection (Genbank, http://www.ncbi.nlm.nih.gov/) and TAIR (http://www.arabidopsis.org/). Bibliographic searches were used to integrate the database. For each …
Unigene	Unigene length	Probe ID	Ath locus	Ath gene name	RepDB	GO REP	dbHormons
isotig05567	1475	CUST_100472_PI429668098, CUST_100473_PI429668098	AT5G08450	HDC1	-	meiotic	ABA
isotig05566	1520	CUST_101666_PI429668098, CUST_101667_PI429668098	AT5G08450	HDC1	-	meiotic	ABA
isotig05565	1608	CUST_103756_PI429668098, CUST_103757_PI429668098	AT5G08450	HDC1	-	meiotic	ABA
isotig23313	1010	CUST_80598_PI429668098, CUST_80599_PI429668098	AT5G08450	HDC1	-	meiotic	ABA
isotig09139	1341	CUST_95756_PI429668098, CUST_95757_PI429668098	AT5G08450	HDC1	-	meiotic	ABA
isotig09138	1361	CUST_96586_PI429668098, CUST_96587_PI429668098	AT5G08450	HDC1	-	meiotic	ABA
isotig05568	1387	CUST_97552_PI429668098, CUST_97553_PI429668098	AT5G08450	HDC1	-	meiotic	ABA
HHKO36P02GDJN2	229	CUST_19056_PI429668098, CUST_19057_PI429668098	AT5G08450	HDC1	-	meiotic	ABA
isotig31925	443	CUST_43594_PI429668098, CUST_43595_PI429668098	AT5G08560	AT5G08560	-	meiotic	AUX; ET; ABA
isotig12574	1110	CUST_85536_PI429668098, CUST_85537_PI429668098	AT5G08560	AT5G08560	-	meiotic	AUX; ET; ABA
isotig21950	1136	CUST_86876_PI429668098, CUST_86877_PI429668098	AT5G08560	AT5G08560	-	meiotic	AUX; ET; ABA
isotig12573	1218	CUST_90572_PI429668098, CUST_90573_PI429668098	AT5G08560	AT5G08560	-	meiotic	AUX; ET; ABA
HHKO36P01C2271	270	CUST_23300_PI429668098, CUST_23301_PI429668098	AT1G48410	AGO1	embryo defective phenotype	-	AUX
isotig29400	571	CUST_56814_PI429668098, CUST_56815_PI429668098	AT1G48410	AGO1	embryo defective phenotype	-	AUX
isotig28971	594	CUST_58298_PI429668098, CUST_58299_PI429668098	AT1G48410	AGO1	embryo defective phenotype	-	AUX
isotig03705	899	CUST_75142_PI429668098, CUST_75143_PI429668098	AT1G48410	AGO1	embryo defective phenotype	-	AUX
isotig03704	1046	CUST_82252_PI429668098, CUST_82253_PI429668098	AT1G48410	AGO1	embryo defective phenotype	-	AUX
isotig03703	1090	CUST_84544_PI429668098, CUST_84545_PI429668098	AT1G48410	AGO1	embryo defective phenotype	-	AUX
isotig03702	1150	CUST_87434_PI429668098, CUST_87435_PI429668098	AT1G48410	AGO1	embryo defective phenotype	-	AUX
F6Z56EY01BMOGG	547	CUST_55180_PI429668098, CUST_55181_PI429668098	AT3G24650	ABI3	embryogenesis	-	AUX; ABA
F6Z56EY01B34WO	556	CUST_55786_PI429668098, CUST_55787_PI429668098	AT3G24650	ABI3	embryogenesis	-	AUX; ABA
F6Z56EY01A53DR	574	CUST_56970_PI429668098, CUST_56971_PI429668098	AT3G24650	ABI3	embryogenesis	-	AUX; ABA
F6Z56EY02EDPI8	396	CUST_36718_PI429668098, CUST_36719_PI429668098	AT3G24650	ABI3	embryogenesis	-	AUX; ABA
isotig11436	1342	CUST_95794_PI429668098, CUST_95795_PI429668098	AT5G13680	ABO1	-	gamete; egg cell; embryo sac	AUX; ABA
isotig11435	1398	CUST_97914_PI429668098, CUST_97915_PI429668098	AT5G13680	ABO1	-	gamete; egg cell; embryo sac	AUX; ABA
HHKO36P02IEQ22	130	CUST_4933_PI429668098, CUST_4934_PI429668098	AT5G13680	ABO1	-	gamete; egg cell; embryo sac	AUX; ABA
isotig28010	642	CUST_61130_PI429668098, CUST_61131_PI429668098	AT1G36160	ACC1	embryo defective phenotype	-	CK
isotig26013	787	CUST_69578_PI429668098, CUST_69579_PI429668098	AT1G36160	ACC1	embryo defective phenotype	-	CK
isotig21131	1224	CUST_90862_PI429668098, CUST_90863_PI429668098	AT1G36160	ACC1	embryo defective phenotype	-	CK
isotig04991	1357	CUST_96408_PI429668098, CUST_96409_PI429668098	AT1G36160	ACC1	embryo defective phenotype	-	CK
isotig04992	1357	CUST_96410_PI429668098, CUST_96411_PI429668098	AT1G36160	ACC1	embryo defective phenotype	-	CK
isotig04993	1359	CUST_96484_PI429668098, CUST_96485_PI429668098	AT1G36160	ACC1	embryo defective phenotype	-	CK
isotig03200	1668	CUST_104984_PI429668098, CUST_104985_PI429668098	AT1G69040	ACR4	sporophytic mutants with gametophytic defects	-	CK
isotig03199	1799	CUST_107018_PI429668098, CUST_107019_PI429668098	AT1G69040	ACR4	sporophytic mutants with gametophytic defects	-	CK
F43FOUR02DAHH0	468	CUST_46658_PI429668098, CUST_46659_PI429668098	AT1G69040	ACR4	sporophytic mutants with gametophytic defects	-	CK
isotig03203	737	CUST_66746_PI429668098, CUST_66747_PI429668098	AT1G69040	ACR4	sporophytic mutants with gametophytic defects	-	CK
isotig03202	868	CUST_73662_PI429668098, CUST_73663_PI429668098	AT1G69040	ACR4	sporophytic mutants with gametophytic defects	-	CK
isotig12502	1172	CUST_88480_PI429668098, CUST_88481_PI429668098	AT1G69040	ACR4	sporophytic mutants with gametophytic defects	-	CK
isotig12501	1183	CUST_89008_PI429668098, CUST_89009_PI429668098	AT1G69040	ACR4	sporophytic mutants with gametophytic defects	-	CK
isotig03201	1359	CUST_96482_PI429668098, CUST_96483_PI429668098	AT1G69040	ACR4	sporophytic mutants with gametophytic defects	-	CK
isotig32619	394	CUST_36350_PI429668098, CUST_36351_PI429668098	AT5G13790	AGL15	-	meiotic	AUX
isotig27923	658	CUST_62072_PI429668098, CUST_62073_PI429668098	AT5G13790	AGL15	-	meiotic	AUX
isotig14693	837	CUST_72150_PI429668098, CUST_72151_PI429668098	AT5G13790	AGL15	-	meiotic	AUX
isotig14694	839	CUST_72248_PI429668098, CUST_72249_PI429668098	AT5G13790	AGL15	-	meiotic	AUX
isotig23724	973	CUST_78762_PI429668098, CUST_78763_PI429668098	AT5G13790	AGL15	-	meiotic	AUX
isotig30293	526	CUST_53444_PI429668098, CUST_53445_PI429668098	AT1G55870	AHG2	-	gamete; egg cell; embryo sac	ABA
isotig19793	1390	CUST_97674_PI429668098, CUST_97675_PI429668098	AT1G55870	AHG2	-	gamete; egg cell; embryo sac	ABA
isotig25371	836	CUST_72134_PI429668098, CUST_72135_PI429668098	AT3G21510	AHP1	regulation of megagametogenesis and gametophyte development	-	CK
isotig23210	1022	CUST_81184_PI429668098, CUST_81185_PI429668098	AT3G21510	AHP1	regulation of megagametogenesis and gametophyte development	-	CK
isotig22792	1061	CUST_83020_PI429668098, CUST_83021_PI429668098	AT3G21510	AHP1	regulation of megagametogenesis and gametophyte development	-	CK
HHKO36P01E105Q	352	CUST_31214_PI429668098, CUST_31215_PI429668098	AT3G21510	AHP1	regulation of megagametogenesis and gametophyte development	-	CK
isotig27731	665	CUST_62482_PI429668098, CUST_62483_PI429668098	AT3G16360	AHP4	seed development and size regulation	-	CK
isotig25721	812	CUST_70908_PI429668098, CUST_70909_PI429668098	AT3G16360	AHP4	seed development and size regulation	-	CK
isotig26302	764	CUST_68362_PI429668098, CUST_68363_PI429668098	AT1G07890	APX1	maternal effect embryo arrest phenotype	-	CK
isotig21458	1194	CUST_89520_PI429668098, CUST_89521_PI429668098	AT1G07890	APX1	maternal effect embryo arrest phenotype	-	CK
isotig22369	1099	CUST_85038_PI429668098, CUST_85039_PI429668098	AT1G77850	ARF17	regulation of megagametogenesis and gametophyte development	-	AUX
isotig05395	2142	CUST_109342_PI429668098, CUST_109343_PI429668098	AT5G62000	ARF2	seed development and size regulation	-	AUX; ABA
isotig05396	2186	CUST_109498_PI429668098, CUST_109499_PI429668098	AT5G62000	ARF2	seed development and size regulation	-	AUX; ABA
isotig05393	2285	CUST_109754_PI429668098, CUST_109755_PI429668098	AT5G62000	ARF2	seed development and size regulation	-	AUX; ABA
isotig05394	2329	CUST_109852_PI429668098, CUST_109853_PI429668098	AT5G62000	ARF2	seed development and size regulation	-	AUX; ABA
isotig33636	238	CUST_20024_PI429668098, CUST_20025_PI429668098	AT5G62000	ARF2	seed development and size regulation	-	AUX; ABA
isotig05392	2212	CUST_109562_PI429668098, CUST_109563_PI429668098	AT5G60450	ARF4	-	cell fate	AUX
isotig05391	2244	CUST_109654_PI429668098, CUST_109655_PI429668098	AT5G60450	ARF4	-	cell fate	AUX
isotig05390	2275	CUST_109734_PI429668098, CUST_109735_PI429668098	AT5G60450	ARF4	-	cell fate	AUX
isotig05389	2307	CUST_109798_PI429668098, CUST_109799_PI429668098	AT5G60450	ARF4	-	cell fate	AUX
isotig28544	618	CUST_59782_PI429668098, CUST_59783_PI429668098	AT5G60450	ARF4	-	cell fate	AUX
isotig22848	1056	CUST_82764_PI429668098, CUST_82765_PI429668098	AT1G10470	ARR4	maternal effect embryo arrest phenotype	-	CK
isotig26442	752	CUST_67644_PI429668098, CUST_67645_PI429668098	AT2G31320	ATPARP2	-	meiotic	ABA
isotig24953	869	CUST_73714_PI429668098, CUST_73715_PI429668098	AT2G31320	ATPARP2	-	meiotic	ABA
isotig19686	1407	CUST_98286_PI429668098, CUST_98287_PI429668098	AT1G05180	AXR1	-	meiotic	AUX; CK
isotig16858	499	CUST_50468_PI429668098, CUST_50469_PI429668098	AT5G42020	BIP2	regulation of megagametogenesis and gametophyte development	central cell; embryo sac	CK
isotig24183	936	CUST_76966_PI429668098, CUST_76967_PI429668098	AT5G42020	BIP2	regulation of megagametogenesis and gametophyte development	central cell; embryo sac	CK
isotig16857	536	CUST_54264_PI429668098, CUST_54265_PI429668098	AT5G42020	BIP2	regulation of megagametogenesis and gametophyte development	central cell; embryo sac	CK
isotig33048	357	CUST_31708_PI429668098, CUST_31709_PI429668098	AT2G35940	BLH1	affected in cell specification + gametogenesis	central cell; embryo sac	ABA
isotig11698	1302	CUST_94214_PI429668098, CUST_94215_PI429668098	AT2G35940	BLH1	affected in cell specification + gametogenesis	central cell; embryo sac	ABA
isotig11697	1342	CUST_95796_PI429668098, CUST_95797_PI429668098	AT2G35940	BLH1	affected in cell specification + gametogenesis	central cell; embryo sac	ABA
isotig05518	2040	CUST_108952_PI429668098, CUST_108953_PI429668098	AT4G39400	BRI1	regulation of megagametogenesis and gametophyte development	-	BR
isotig05517	2047	CUST_108986_PI429668098, CUST_108987_PI429668098	AT4G39400	BRI1	regulation of megagametogenesis and gametophyte development	-	BR
HHKO36P01DL50G	380	CUST_34580_PI429668098, CUST_34581_PI429668098	AT4G39400	BRI1	regulation of megagametogenesis and gametophyte development	-	BR
F6Z56EY02ETU1A	393	CUST_36266_PI429668098, CUST_36267_PI429668098	AT4G39400	BRI1	regulation of megagametogenesis and gametophyte development	-	BR
F6Z56EY02DII7X	431	CUST_42006_PI429668098, CUST_42007_PI429668098	AT4G39400	BRI1	regulation of megagametogenesis and gametophyte development	-	BR
F6Z56EY01BHI1H	490	CUST_49396_PI429668098, CUST_49397_PI429668098	AT4G39400	BRI1	regulation of megagametogenesis and gametophyte development	-	BR
isotig13168	698	CUST_64462_PI429668098, CUST_64463_PI429668098	AT4G39400	BRI1	regulation of megagametogenesis and gametophyte development	-	BR
isotig22679	1071	CUST_83528_PI429668098, CUST_83529_PI429668098	AT4G39400	BRI1	regulation of megagametogenesis and gametophyte development	-	BR
isotig05520	1081	CUST_84106_PI429668098, CUST_84107_PI429668098	AT4G39400	BRI1	regulation of megagametogenesis and gametophyte development	-	BR
isotig05519	1088	CUST_84450_PI429668098, CUST_84451_PI429668098	AT4G39400	BRI1	regulation of megagametogenesis and gametophyte development	-	BR
isotig13167	1444	CUST_99554_PI429668098, CUST_99555_PI429668098	AT4G39400	BRI1	regulation of megagametogenesis and gametophyte development	-	BR
isotig28646	609	CUST_59254_PI429668098, CUST_59255_PI429668098	AT3G48360	bt2	regulation of megagametogenesis and gametophyte development	-	AUX; ABA; JA
isotig17795	2161	CUST_109410_PI429668098, CUST_109411_PI429668098	AT1G05690	bt3	essential for female gametogensis, fertilization, seed develpment	-	ET
HHKO36P01CAEB8	324	CUST_28522_PI429668098, CUST_28523_PI429668098	AT2G47430	CKI1	regulation of megagametogenesis and gametophyte development	-	CK
HHKO36P01CED7U	418	CUST_40066_PI429668098, CUST_40067_PI429668098	AT2G47430	CKI1	regulation of megagametogenesis and gametophyte development	-	CK
F43FOUR03GK0IU	514	CUST_52284_PI429668098, CUST_52285_PI429668098	AT2G47430	CKI1	regulation of megagametogenesis and gametophyte development	-	CK
HHKO36P01D73YX	170	CUST_11118_PI429668098, CUST_11119_PI429668098	AT2G47430	CKI1	regulation of megagametogenesis and gametophyte development	-	CK
HHKO36P02JSXDF	244	CUST_20712_PI429668098, CUST_20713_PI429668098	AT2G47430	CKI1	regulation of megagametogenesis and gametophyte development	-	CK
HHKO36P01BOV7G	246	CUST_20902_PI429668098, CUST_20903_PI429668098	AT2G47430	CKI1	regulation of megagametogenesis and gametophyte development	-	CK
isotig22899	1049	CUST_82418_PI429668098, CUST_82419_PI429668098	AT4G14110	COP9	embryo defective phenotype	-	JA
isotig29827	545	CUST_54994_PI429668098, CUST_54995_PI429668098	AT2G46410	CPC	-	cell fate	JA
isotig28138	641	CUST_61078_PI429668098, CUST_61079_PI429668098	AT2G46410	CPC	-	cell fate	JA
isotig18523	1654	CUST_104738_PI429668098, CUST_104739_PI429668098	AT5G03730	CTR1	sporophytic mutants with gametophytic defects	-	ET
isotig25845	798	CUST_70192_PI429668098, CUST_70193_PI429668098	AT5G03730	CTR1	sporophytic mutants with gametophytic defects	-	ET
isotig19726	1400	CUST_98012_PI429668098, CUST_98013_PI429668098	AT5G03730	CTR1	sporophytic mutants with gametophytic defects	-	ET
HHKO36P02FNX0K	294	CUST_25588_PI429668098, CUST_25589_PI429668098	AT5G03730	CTR1	sporophytic mutants with gametophytic defects	-	ET
isotig06831	1501	CUST_101162_PI429668098, CUST_101163_PI429668098	AT2G39770	CYT1	embryo defective phenotype	-	JA
isotig06830	1569	CUST_102846_PI429668098, CUST_102847_PI429668098	AT2G39770	CYT1	embryo defective phenotype	-	JA
isotig31698	456	CUST_45194_PI429668098, CUST_45195_PI429668098	AT2G39770	CYT1	embryo defective phenotype	-	JA
isotig31139	484	CUST_48602_PI429668098, CUST_48603_PI429668098	AT2G39770	CYT1	embryo defective phenotype	-	JA
isotig06832	1409	CUST_98344_PI429668098, CUST_98345_PI429668098	AT2G39770	CYT1	embryo defective phenotype	-	JA
isotig19450	1445	CUST_99590_PI429668098, CUST_99591_PI429668098	AT2G39770	CYT1	embryo defective phenotype	-	JA
isotig24794	885	CUST_74470_PI429668098, CUST_74471_PI429668098	AT5G22220	E2F1	-	meiotic	AUX
isotig09504	1044	CUST_82190_PI429668098, CUST_82191_PI429668098	AT3G55620	eIF6A; emb1624	embryo defective phenotype	-	ABA
isotig09505	1044	CUST_82192_PI429668098, CUST_82193_PI429668098	AT3G55620	eIF6A; emb1624	embryo defective phenotype	-	ABA
isotig27399	687	CUST_63806_PI429668098, CUST_63807_PI429668098	AT1G49540	ELP2	-	gamete; egg cell; embryo sac	ABA
isotig26419	756	CUST_67908_PI429668098, CUST_67909_PI429668098	AT1G49540	ELP2	-	gamete; egg cell; embryo sac	ABA
isotig22017	1133	CUST_86726_PI429668098, CUST_86727_PI429668098	AT1G78630	emb1473	embryo defective phenotype	-	CK
HHKO36P02JSQHQ	265	CUST_22774_PI429668098, CUST_22775_PI429668098	AT1G78630	emb1473	embryo defective phenotype	-	CK
F6Z56EY01AV3TM	138	CUST_6113_PI429668098, CUST_6114_PI429668098	AT3G18390	EMB1865	embryo defective phenotype	-	ABA
isotig11444	1351	CUST_96150_PI429668098, CUST_96151_PI429668098	AT3G18390	EMB1865	embryo defective phenotype	-	ABA
isotig11443	1374	CUST_97114_PI429668098, CUST_97115_PI429668098	AT3G18390	EMB1865	embryo defective phenotype	-	ABA
isotig02269	937	CUST_76974_PI429668098, CUST_76975_PI429668098	AT1G05190	emb2394	embryo defective phenotype	-	CK
isotig02270	937	CUST_76976_PI429668098, CUST_76977_PI429668098	AT1G05190	emb2394	embryo defective phenotype	-	CK
isotig02271	937	CUST_76978_PI429668098, CUST_76979_PI429668098	AT1G05190	emb2394	embryo defective phenotype	-	CK
isotig02266	977	CUST_78924_PI429668098, CUST_78925_PI429668098	AT1G05190	emb2394	embryo defective phenotype	-	CK
isotig02267	977	CUST_78926_PI429668098, CUST_78927_PI429668098	AT1G05190	emb2394	embryo defective phenotype	-	CK
isotig02268	977	CUST_78928_PI429668098, CUST_78929_PI429668098	AT1G05190	emb2394	embryo defective phenotype	-	CK
F43FOUR04IJUQB	188	CUST_13628_PI429668098, CUST_13629_PI429668098	AT1G05190	emb2394	embryo defective phenotype	-	CK
HHKO36P01CK9FE	328	CUST_28886_PI429668098, CUST_28887_PI429668098	AT1G05190	emb2394	embryo defective phenotype	-	CK
isotig18072	1841	CUST_107516_PI429668098, CUST_107517_PI429668098	AT2G45000	EMB2766	embryo defective phenotype	-	AUX
isotig26960	717	CUST_65584_PI429668098, CUST_65585_PI429668098	AT5G10360	EMB3010	embryo defective phenotype	-	CK
isotig22979	1046	CUST_82294_PI429668098, CUST_82295_PI429668098	AT5G10360	EMB3010	embryo defective phenotype	-	CK
isotig22096	1124	CUST_86224_PI429668098, CUST_86225_PI429668098	AT5G10360	EMB3010	embryo defective phenotype	-	CK
isotig21078	1231	CUST_91190_PI429668098, CUST_91191_PI429668098	AT5G10360	EMB3010	embryo defective phenotype	-	CK
isotig22461	1091	CUST_84626_PI429668098, CUST_84627_PI429668098	AT2G33860	ETT	-	cell fate	AUX
HHKO36P01BA9M7	317	CUST_27852_PI429668098, CUST_27853_PI429668098	AT3G51550	FER	pollen tube reception	-	ET; ABA; BR
isotig32921	378	CUST_34214_PI429668098, CUST_34215_PI429668098	AT3G51550	FER	pollen tube reception	-	ET; ABA; BR
F6Z56EY01CFLE6	398	CUST_36996_PI429668098, CUST_36997_PI429668098	AT3G51550	FER	pollen tube reception	-	ET; ABA; BR
isotig32071	430	CUST_41812_PI429668098, CUST_41813_PI429668098	AT3G51550	FER	pollen tube reception	-	ET; ABA; BR
F6Z56EY01CLDQG	459	CUST_45606_PI429668098, CUST_45607_PI429668098	AT3G51550	FER	pollen tube reception	-	ET; ABA; BR
F6Z56EY02EOXY8	462	CUST_45986_PI429668098, CUST_45987_PI429668098	AT3G51550	FER	pollen tube reception	-	ET; ABA; BR
isotig31274	477	CUST_47744_PI429668098, CUST_47745_PI429668098	AT3G51550	FER	pollen tube reception	-	ET; ABA; BR
isotig28482	623	CUST_60052_PI429668098, CUST_60053_PI429668098	AT3G51550	FER	pollen tube reception	-	ET; ABA; BR
isotig27473	680	CUST_63424_PI429668098, CUST_63425_PI429668098	AT3G51550	FER	pollen tube reception	-	ET; ABA; BR
isotig26231	766	CUST_68434_PI429668098, CUST_68435_PI429668098	AT3G51550	FER	pollen tube reception	-	ET; ABA; BR
isotig03783	831	CUST_71860_PI429668098, CUST_71861_PI429668098	AT3G51550	FER	pollen tube reception	-	ET; ABA; BR
isotig03782	849	CUST_72708_PI429668098, CUST_72709_PI429668098	AT3G51550	FER	pollen tube reception	-	ET; ABA; BR
isotig03781	915	CUST_75858_PI429668098, CUST_75859_PI429668098	AT3G51550	FER	pollen tube reception	-	ET; ABA; BR
isotig00852	1304	CUST_94300_PI429668098, CUST_94301_PI429668098	AT3G51550	FER	pollen tube reception	-	ET; ABA; BR
isotig09134	1361	CUST_96582_PI429668098, CUST_96583_PI429668098	AT3G51550	FER	pollen tube reception	-	ET; ABA; BR
isotig09135	1361	CUST_96584_PI429668098, CUST_96585_PI429668098	AT3G51550	FER	pollen tube reception	-	ET; ABA; BR
isotig00848	1372	CUST_97022_PI429668098, CUST_97023_PI429668098	AT3G51550	FER	pollen tube reception	-	ET; ABA; BR
isotig00849	1372	CUST_97024_PI429668098, CUST_97025_PI429668098	AT3G51550	FER	pollen tube reception	-	ET; ABA; BR
isotig00851	1372	CUST_97026_PI429668098, CUST_97027_PI429668098	AT3G51550	FER	pollen tube reception	-	ET; ABA; BR
isotig00850	1373	CUST_97066_PI429668098, CUST_97067_PI429668098	AT3G51550	FER	pollen tube reception	-	ET; ABA; BR
isotig00847	1388	CUST_97586_PI429668098, CUST_97587_PI429668098	AT3G51550	FER	pollen tube reception	-	ET; ABA; BR
HHKO36P01CB17I	390	CUST_35902_PI429668098, CUST_35903_PI429668098	AT3G51550	FER	pollen tube reception	-	ET; ABA; BR
HHKO36P02JK5JI	152	CUST_8427_PI429668098, CUST_8428_PI429668098	AT3G51550	FER	pollen tube reception	-	ET; ABA; BR
isotig24765	886	CUST_74498_PI429668098, CUST_74499_PI429668098	AT1G79530	GAPCP-1	regulation of megagametogenesis and gametophyte development	-	CK
isotig18585	1633	CUST_104348_PI429668098, CUST_104349_PI429668098	AT2G47750	GH3.9; KEN	essential for female gametogensis, fertilization, seed develpment	-	AUX
isotig10152	1983	CUST_108620_PI429668098, CUST_108621_PI429668098	AT2G47750	GH3.9; KEN	essential for female gametogensis, fertilization, seed develpment	-	AUX
isotig10151	2002	CUST_108748_PI429668098, CUST_108749_PI429668098	AT2G47750	GH3.9; KEN	essential for female gametogensis, fertilization, seed develpment	-	AUX
isotig17827	2081	CUST_109112_PI429668098, CUST_109113_PI429668098	AT2G20000	HBT	-	gamete; egg cell; embryo sac	AUX
isotig26319	761	CUST_68188_PI429668098, CUST_68189_PI429668098	AT4G24960	HVA22D	regulation of megagametogenesis and gametophyte development	-	ABA
isotig32841	376	CUST_33968_PI429668098, CUST_33969_PI429668098	AT2G01200	IAA32	maternal effect embryo arrest phenotype	-	AUX
isotig28667	608	CUST_59180_PI429668098, CUST_59181_PI429668098	AT2G01200	IAA32	maternal effect embryo arrest phenotype	-	AUX
isotig06160	873	CUST_73878_PI429668098, CUST_73879_PI429668098	AT1G19180	JAZ1	regulation of megagametogenesis and gametophyte development	-	JA
isotig06159	876	CUST_74028_PI429668098, CUST_74029_PI429668098	AT1G19180	JAZ1	regulation of megagametogenesis and gametophyte development	-	JA
isotig06158	998	CUST_79938_PI429668098, CUST_79939_PI429668098	AT1G19180	JAZ1	regulation of megagametogenesis and gametophyte development	-	JA
isotig06157	1001	CUST_80076_PI429668098, CUST_80077_PI429668098	AT1G19180	JAZ1	regulation of megagametogenesis and gametophyte development	-	JA
isotig18125	1818	CUST_107236_PI429668098, CUST_107237_PI429668098	AT5G46290	KASI	embryogenesis	-	CK
isotig21383	1201	CUST_89822_PI429668098, CUST_89823_PI429668098	AT5G46290	KASI	embryogenesis	-	CK
isotig11392	1354	CUST_96282_PI429668098, CUST_96283_PI429668098	AT5G46290	KASI	embryogenesis	-	CK
isotig11391	1405	CUST_98188_PI429668098, CUST_98189_PI429668098	AT5G46290	KASI	embryogenesis	-	CK
isotig24940	872	CUST_73860_PI429668098, CUST_73861_PI429668098	AT1G70510	KNAT2	-	meiotic	ET; CK
isotig19224	1486	CUST_100784_PI429668098, CUST_100785_PI429668098	AT1G17420	LOX3	regulation of megagametogenesis and gametophyte development	-	JA
isotig19127	1501	CUST_101178_PI429668098, CUST_101179_PI429668098	AT4G32551	LUG	sporophytic mutants with gametophytic defects	-	AUX
isotig32225	423	CUST_40770_PI429668098, CUST_40771_PI429668098	AT4G32551	LUG	sporophytic mutants with gametophytic defects	-	AUX
HHKO36P01BT9EJ	494	CUST_49926_PI429668098, CUST_49927_PI429668098	AT4G32551	LUG	sporophytic mutants with gametophytic defects	-	AUX
isotig26475	751	CUST_67586_PI429668098, CUST_67587_PI429668098	AT4G32551	LUG	sporophytic mutants with gametophytic defects	-	AUX
HHKO36P02GQLUT	171	CUST_11242_PI429668098, CUST_11243_PI429668098	AT4G32551	LUG	sporophytic mutants with gametophytic defects	-	AUX
F6Z56EY04H5YGE	332	CUST_29222_PI429668098, CUST_29223_PI429668098	AT4G32551	LUG	sporophytic mutants with gametophytic defects	-	AUX
isotig08787	2097	CUST_109166_PI429668098, CUST_109167_PI429668098	AT2G32700	LUH	embryogenesis	-	AUX
isotig08786	2100	CUST_109180_PI429668098, CUST_109181_PI429668098	AT2G32700	LUH	embryogenesis	-	AUX
isotig29836	547	CUST_55162_PI429668098, CUST_55163_PI429668098	AT2G32700	LUH	embryogenesis	-	AUX
isotig14117	1528	CUST_101878_PI429668098, CUST_101879_PI429668098	AT1G19850	MP	embryogenesis	-	AUX
F6Z56EY02C5R5L	394	CUST_36422_PI429668098, CUST_36423_PI429668098	AT1G19850	MP	embryogenesis	-	AUX
isotig05550	1909	CUST_108114_PI429668098, CUST_108115_PI429668098	AT4G01370	MPK4	regulation of megagametogenesis and gametophyte development	meiotic	ABA; JA
isotig05549	2016	CUST_108822_PI429668098, CUST_108823_PI429668098	AT4G01370	MPK4	regulation of megagametogenesis and gametophyte development	meiotic	ABA; JA
isotig05552	1012	CUST_80658_PI429668098, CUST_80659_PI429668098	AT4G01370	MPK4	regulation of megagametogenesis and gametophyte development	meiotic	ABA; JA
isotig05551	1119	CUST_85944_PI429668098, CUST_85945_PI429668098	AT4G01370	MPK4	regulation of megagametogenesis and gametophyte development	meiotic	ABA; JA
isotig11574	1328	CUST_95210_PI429668098, CUST_95211_PI429668098	AT4G01370	MPK4	regulation of megagametogenesis and gametophyte development	meiotic	ABA; JA
isotig11573	1355	CUST_96344_PI429668098, CUST_96345_PI429668098	AT4G01370	MPK4	regulation of megagametogenesis and gametophyte development	meiotic	ABA; JA
isotig18268	1746	CUST_106330_PI429668098, CUST_106331_PI429668098	AT5G22260	MS1	regulation of megagametogenesis and gametophyte development	-	BR
isotig12289	1776	CUST_106730_PI429668098, CUST_106731_PI429668098	AT5G06100	MYB33	regulation of megagametogenesis and gametophyte development	gamete	GA; ABA
isotig12290	647	CUST_61384_PI429668098, CUST_61385_PI429668098	AT5G06100	MYB33	regulation of megagametogenesis and gametophyte development	gamete	GA; ABA
F6Z56EY03G4Z4F	443	CUST_43682_PI429668098, CUST_43683_PI429668098	AT3G54010	PAS1	embryogenesis	-	AUX; CK
isotig19634	1414	CUST_98544_PI429668098, CUST_98545_PI429668098	AT3G54010	PAS1	embryogenesis	-	AUX; CK
isotig10354	1588	CUST_103256_PI429668098, CUST_103257_PI429668098	AT1G21750	PDIL1-1	embryogenesis	-	CK
isotig10353	1965	CUST_108500_PI429668098, CUST_108501_PI429668098	AT1G21750	PDIL1-1	embryogenesis	-	CK
F43FOUR04JR2Y5	481	CUST_48286_PI429668098, CUST_48287_PI429668098	AT1G73590	PIN1	embryogenesis	-	AUX
isotig13578	991	CUST_79596_PI429668098, CUST_79597_PI429668098	AT1G73590	PIN1	embryogenesis	-	AUX
isotig13577	1018	CUST_80956_PI429668098, CUST_80957_PI429668098	AT1G73590	PIN1	embryogenesis	-	AUX
isotig28093	643	CUST_61206_PI429668098, CUST_61207_PI429668098	AT2G19690	PLA2-BETA	regulation of megagametogenesis and gametophyte development	-	AUX
isotig10614	1614	CUST_103922_PI429668098, CUST_103923_PI429668098	AT1G32230	RCD1	embryogenesis	-	ET; JA
isotig10613	1654	CUST_104734_PI429668098, CUST_104735_PI429668098	AT1G32230	RCD1	embryogenesis	-	ET; JA
isotig24781	884	CUST_74412_PI429668098, CUST_74413_PI429668098	AT4G36800	RCE1	embryogenesis	-	AUX
isotig24672	891	CUST_74738_PI429668098, CUST_74739_PI429668098	AT4G36800	RCE1	embryogenesis	-	AUX
isotig25644	808	CUST_70676_PI429668098, CUST_70677_PI429668098	AT5G22010	RFC1	-	meiotic	ABA
isotig11170	1425	CUST_98950_PI429668098, CUST_98951_PI429668098	AT5G22010	RFC1	-	meiotic	ABA
isotig11169	1444	CUST_99548_PI429668098, CUST_99549_PI429668098	AT5G22010	RFC1	-	meiotic	ABA
isotig01818	1553	CUST_102450_PI429668098, CUST_102451_PI429668098	AT4G38630	RPN10	regulation of megagametogenesis and gametophyte development	-	AUX; ABA; CK
isotig01817	1610	CUST_103812_PI429668098, CUST_103813_PI429668098	AT4G38630	RPN10	regulation of megagametogenesis and gametophyte development	-	AUX; ABA; CK
isotig01815	1710	CUST_105742_PI429668098, CUST_105743_PI429668098	AT4G38630	RPN10	regulation of megagametogenesis and gametophyte development	-	AUX; ABA; CK
isotig01816	1711	CUST_105766_PI429668098, CUST_105767_PI429668098	AT4G38630	RPN10	regulation of megagametogenesis and gametophyte development	-	AUX; ABA; CK
isotig01819	776	CUST_68936_PI429668098, CUST_68937_PI429668098	AT4G38630	RPN10	regulation of megagametogenesis and gametophyte development	-	AUX; ABA; CK
isotig22993	1038	CUST_81924_PI429668098, CUST_81925_PI429668098	AT4G38630	RPN10	regulation of megagametogenesis and gametophyte development	-	AUX; ABA; CK
isotig29780	552	CUST_55498_PI429668098, CUST_55499_PI429668098	AT1G31340	RUB1	embryogenesis	-	AUX
isotig15334	658	CUST_62038_PI429668098, CUST_62039_PI429668098	AT1G31340	RUB1	embryogenesis	-	AUX
isotig26235	770	CUST_68686_PI429668098, CUST_68687_PI429668098	AT1G31340	RUB1	embryogenesis	-	AUX
isotig15333	847	CUST_72642_PI429668098, CUST_72643_PI429668098	AT1G31340	RUB1	embryogenesis	-	AUX
isotig03922	549	CUST_55262_PI429668098, CUST_55263_PI429668098	AT4G02380	SAG21	embryogenesis	-	ET; ABA
HHKO36P02G67WG	211	CUST_16718_PI429668098, CUST_16719_PI429668098	AT1G71830	SERK1	regulation of megagametogenesis and gametophyte development	meiotic	BR
HHKO36P02H1X6R	323	CUST_28426_PI429668098, CUST_28427_PI429668098	AT1G71830	SERK1	regulation of megagametogenesis and gametophyte development	meiotic	BR
F43FOUR04IPEUZ	420	CUST_40318_PI429668098, CUST_40319_PI429668098	AT1G71830	SERK1	regulation of megagametogenesis and gametophyte development	meiotic	BR
F6Z56EY01AYJQT	468	CUST_46684_PI429668098, CUST_46685_PI429668098	AT1G71830	SERK1	regulation of megagametogenesis and gametophyte development	meiotic	BR
F6Z56EY03FRFHQ	489	CUST_49274_PI429668098, CUST_49275_PI429668098	AT1G71830	SERK1	regulation of megagametogenesis and gametophyte development	meiotic	BR
isotig11347	1430	CUST_99126_PI429668098, CUST_99127_PI429668098	AT1G71830	SERK1	regulation of megagametogenesis and gametophyte development	meiotic	BR
HHKO36P02JKT4L	148	CUST_7845_PI429668098, CUST_7846_PI429668098	AT1G71830	SERK1	regulation of megagametogenesis and gametophyte development	meiotic	BR
isotig11348	1349	CUST_96064_PI429668098, CUST_96065_PI429668098	AT1G34210	SERK2	regulation of megagametogenesis and gametophyte development	meiotic	BR
isotig13211	1762	CUST_106528_PI429668098, CUST_106529_PI429668098	AT1G43850	SEU	embryogenesis	-	AUX
F43FOUR02EDEA3	349	CUST_30864_PI429668098, CUST_30865_PI429668098	AT1G43850	SEU	embryogenesis	-	AUX
F6Z56EY03G479X	465	CUST_46366_PI429668098, CUST_46367_PI429668098	AT1G43850	SEU	embryogenesis	-	AUX
isotig21358	1205	CUST_89988_PI429668098, CUST_89989_PI429668098	AT1G43850	SEU	embryogenesis	-	AUX
F6Z56EY04JUPZU	200	CUST_15270_PI429668098, CUST_15271_PI429668098	AT1G43850	SEU	embryogenesis	-	AUX
isotig32583	399	CUST_37080_PI429668098, CUST_37081_PI429668098	AT1G75950	SKP1	plant meiotic + regulation of megasporog + meiosis	meiotic	AUX; ET
isotig26071	779	CUST_69118_PI429668098, CUST_69119_PI429668098	AT1G75950	SKP1	plant meiotic + regulation of megasporog + meiosis	meiotic	AUX; ET
isotig25750	803	CUST_70450_PI429668098, CUST_70451_PI429668098	AT1G75950	SKP1	plant meiotic + regulation of megasporog + meiosis	meiotic	AUX; ET
isotig25608	815	CUST_71064_PI429668098, CUST_71065_PI429668098	AT1G75950	SKP1	plant meiotic + regulation of megasporog + meiosis	meiotic	AUX; ET
isotig21140	1226	CUST_90958_PI429668098, CUST_90959_PI429668098	AT1G75950	SKP1	plant meiotic + regulation of megasporog + meiosis	meiotic	AUX; ET
HHKO36P01CIE98	156	CUST_8985_PI429668098, CUST_8986_PI429668098	AT1G75950	SKP1	plant meiotic + regulation of megasporog + meiosis	meiotic	AUX; ET
isotig06618	2128	CUST_109288_PI429668098, CUST_109289_PI429668098	AT1G10940	SNRK2.4; ASK1	plant meiotic + regulation of megasporog + meiosis + essential for female gametogensis, fertilization, seed develpment	-	ABA
isotig06617	2348	CUST_109892_PI429668098, CUST_109893_PI429668098	AT1G10940	SNRK2.4; ASK1	plant meiotic + regulation of megasporog + meiosis + essential for female gametogensis, fertilization, seed develpment	-	ABA
isotig21080	1230	CUST_91140_PI429668098, CUST_91141_PI429668098	AT1G10940	SNRK2.4; ASK1	plant meiotic + regulation of megasporog + meiosis + essential for female gametogensis, fertilization, seed develpment	-	ABA
isotig33323	315	CUST_27570_PI429668098, CUST_27571_PI429668098	AT3G16640	TCTP	embryogenesis	-	CK
isotig15008	772	CUST_68762_PI429668098, CUST_68763_PI429668098	AT3G16640	TCTP	embryogenesis	-	CK
isotig09766	785	CUST_69446_PI429668098, CUST_69447_PI429668098	AT3G16640	TCTP	embryogenesis	-	CK
isotig09767	785	CUST_69448_PI429668098, CUST_69449_PI429668098	AT3G16640	TCTP	embryogenesis	-	CK
isotig15007	821	CUST_71346_PI429668098, CUST_71347_PI429668098	AT3G16640	TCTP	embryogenesis	-	CK
isotig19453	1446	CUST_99616_PI429668098, CUST_99617_PI429668098	AT2G43750	THIOL; OASB	-	endosperm	CK
isotig05166	979	CUST_79024_PI429668098, CUST_79025_PI429668098	AT5G46700	TRN2	plant meiotic + regulation of megasporog + meiosis	meiotic	AUX
isotig05167	979	CUST_79026_PI429668098, CUST_79027_PI429668098	AT5G46700	TRN2	plant meiotic + regulation of megasporog + meiosis	meiotic	AUX
isotig05165	992	CUST_79646_PI429668098, CUST_79647_PI429668098	AT5G46700	TRN2	plant meiotic + regulation of megasporog + meiosis	meiotic	AUX
isotig25507	821	CUST_71364_PI429668098, CUST_71365_PI429668098	AT5G24520	TTG1	-	cell fate	AUX; ET
isotig21144	1226	CUST_90962_PI429668098, CUST_90963_PI429668098	AT1G54490	XRN4	-	meiotic	ET
isotig13223	1531	CUST_101936_PI429668098, CUST_101937_PI429668098	AT1G01040	DCL1/SIN1	essential for female gametogensis, fertilization, seed develpment	-	-
HHKO36P02IHTCP	221	CUST_18074_PI429668098, CUST_18075_PI429668098	AT1G01040	DCL1/SIN1	essential for female gametogensis, fertilization, seed develpment	-	-
F43FOUR01BSHZU	246	CUST_20866_PI429668098, CUST_20867_PI429668098	AT1G01040	DCL1/SIN1	essential for female gametogensis, fertilization, seed develpment	-	-
isotig13224	591	CUST_58086_PI429668098, CUST_58087_PI429668098	AT1G01040	DCL1/SIN1	essential for female gametogensis, fertilization, seed develpment	-	-
F6Z56EY01AXIGK	287	CUST_24882_PI429668098, CUST_24883_PI429668098	AT1G01280	AT1G01280	essential for female gametogensis, fertilization, seed develpment	-	-
isotig33205	335	CUST_29472_PI429668098, CUST_29473_PI429668098	AT1G01280	AT1G01280	essential for female gametogensis, fertilization, seed develpment	-	-
isotig23030	1038	CUST_81928_PI429668098, CUST_81929_PI429668098	AT1G01280	AT1G01280	essential for female gametogensis, fertilization, seed develpment	-	-
isotig14730	708	CUST_65052_PI429668098, CUST_65053_PI429668098	AT1G01370	HTR12	essential for female gametogensis, fertilization, seed develpment	meiotic; endosperm	-
isotig14729	959	CUST_78094_PI429668098, CUST_78095_PI429668098	AT1G01370	HTR12	essential for female gametogensis, fertilization, seed develpment	meiotic; endosperm	-
isotig30300	523	CUST_53098_PI429668098, CUST_53099_PI429668098	AT1G01380	ETC1	-	cell fate	-
isotig26507	750	CUST_67538_PI429668098, CUST_67539_PI429668098	AT1G01380	ETC1	-	cell fate	-
F6Z56EY01CD1JO	316	CUST_27674_PI429668098, CUST_27675_PI429668098	AT1G01690	PRD3	essential for female gametogensis, fertilization, seed develpment	meiotic	-
F6Z56EY01B3XHF	387	CUST_35456_PI429668098, CUST_35457_PI429668098	AT1G01690	PRD3	essential for female gametogensis, fertilization, seed develpment	meiotic	-
isotig31919	443	CUST_43586_PI429668098, CUST_43587_PI429668098	AT1G01920	AT1G01920	-	gamete; egg cell; embryo sac	-
HHKO36P02FUBG1	111	CUST_1985_PI429668098, CUST_1986_PI429668098	AT1G01920	AT1G01920	-	gamete; egg cell; embryo sac	-
F6Z56EY02EGXAX	364	CUST_32562_PI429668098, CUST_32563_PI429668098	AT1G01960	AT1G01960	essential for female gametogensis, fertilization, seed develpment	-	-
F43FOUR02DZTG9	432	CUST_42096_PI429668098, CUST_42097_PI429668098	AT1G01960	AT1G01960	essential for female gametogensis, fertilization, seed develpment	-	-
isotig19144	1499	CUST_101132_PI429668098, CUST_101133_PI429668098	AT1G02050	AT1G02050	essential for female gametogensis, fertilization, seed develpment	-	-
isotig12788	1114	CUST_85734_PI429668098, CUST_85735_PI429668098	AT1G02050	AT1G02050	essential for female gametogensis, fertilization, seed develpment	-	-
isotig12787	1148	CUST_87352_PI429668098, CUST_87353_PI429668098	AT1G02050	AT1G02050	essential for female gametogensis, fertilization, seed develpment	-	-
isotig28657	610	CUST_59328_PI429668098, CUST_59329_PI429668098	AT1G02065	SPL8	essential for female gametogensis, fertilization, seed develpment	meiotic	-
isotig14165	921	CUST_76174_PI429668098, CUST_76175_PI429668098	AT1G02140	MAGO	maternal effect embryo arrest phenotype	-	-
isotig14166	921	CUST_76176_PI429668098, CUST_76177_PI429668098	AT1G02140	MAGO	maternal effect embryo arrest phenotype	-	-
F6Z56EY01B1ZU8	525	CUST_53368_PI429668098, CUST_53369_PI429668098	AT1G02780	emb2386	embryo defective phenotype	-	-
isotig29396	570	CUST_56738_PI429668098, CUST_56739_PI429668098	AT1G02780	emb2386	embryo defective phenotype	-	-
isotig24763	888	CUST_74612_PI429668098, CUST_74613_PI429668098	AT1G02780	emb2386	embryo defective phenotype	-	-
isotig23285	1016	CUST_80882_PI429668098, CUST_80883_PI429668098	AT1G02780	emb2386	embryo defective phenotype	-	-
isotig33496	277	CUST_23928_PI429668098, CUST_23929_PI429668098	AT1G02820	AT1G02820	essential for female gametogensis, fertilization, seed develpment	-	-
isotig03924	381	CUST_34616_PI429668098, CUST_34617_PI429668098	AT1G02820	AT1G02820	essential for female gametogensis, fertilization, seed develpment	-	-
isotig13256	648	CUST_61434_PI429668098, CUST_61435_PI429668098	AT1G03760	AT1G03760	-	gamete; egg cell; embryo sac	-
isotig13255	1460	CUST_99980_PI429668098, CUST_99981_PI429668098	AT1G03760	AT1G03760	-	gamete; egg cell; embryo sac	-
isotig09489	1002	CUST_80138_PI429668098, CUST_80139_PI429668098	AT1G04635	EMB1687	embryo defective phenotype	-	-
isotig09488	1105	CUST_85284_PI429668098, CUST_85285_PI429668098	AT1G04635	EMB1687	embryo defective phenotype	-	-
isotig30721	504	CUST_51068_PI429668098, CUST_51069_PI429668098	AT1G05570	CALS1	-	meiotic	-
isotig23209	1022	CUST_81182_PI429668098, CUST_81183_PI429668098	AT1G06150	EMB1444	embryo defective phenotype	-	-
HHKO36P02I9AN1	168	CUST_10808_PI429668098, CUST_10809_PI429668098	AT1G06150	EMB1444	embryo defective phenotype	-	-
HHKO36P02HMXRL	250	CUST_21344_PI429668098, CUST_21345_PI429668098	AT1G06150	EMB1444	embryo defective phenotype	-	-
isotig18074	1837	CUST_107466_PI429668098, CUST_107467_PI429668098	AT1G06220	MEE5	affected in cell specification + sporophytic mutants with gametophytic defects + regulation of megagametogenesis + maternal effect embryo arrest phenotype + gametophytic factor phenotype + gametogenesis	gamete; egg cell; embryo sac	-
isotig24724	882	CUST_74344_PI429668098, CUST_74345_PI429668098	AT1G06220	MEE5	affected in cell specification + sporophytic mutants with gametophytic defects + regulation of megagametogenesis + maternal effect embryo arrest phenotype + gametophytic factor phenotype + gametogenesis	gamete; egg cell; embryo sac	-
isotig30014	536	CUST_54278_PI429668098, CUST_54279_PI429668098	AT1G06490	CalS7	-	meiotic	-
isotig27601	677	CUST_63250_PI429668098, CUST_63251_PI429668098	AT1G06490	CalS7	-	meiotic	-
F6Z56EY02D5E48	459	CUST_45610_PI429668098, CUST_45611_PI429668098	AT1G06520	GPAT1	essential for female gametogensis, fertilization, seed develpment	gamete	-
F43FOUR01BQ36R	514	CUST_52282_PI429668098, CUST_52283_PI429668098	AT1G06520	GPAT1	essential for female gametogensis, fertilization, seed develpment	gamete	-
F6Z56EY01BSINF	130	CUST_4895_PI429668098, CUST_4896_PI429668098	AT1G06520	GPAT1	essential for female gametogensis, fertilization, seed develpment	gamete	-
isotig25911	794	CUST_69948_PI429668098, CUST_69949_PI429668098	AT1G06590	AT1G06590	-	gamete	-
isotig18631	1619	CUST_104028_PI429668098, CUST_104029_PI429668098	AT1G06660	JASON	essential for female gametogensis, fertilization, seed develpment	meiotic	-
isotig31250	480	CUST_48142_PI429668098, CUST_48143_PI429668098	AT1G06660	JASON	essential for female gametogensis, fertilization, seed develpment	meiotic	-
isotig24598	899	CUST_75166_PI429668098, CUST_75167_PI429668098	AT1G06660	JASON	essential for female gametogensis, fertilization, seed develpment	meiotic	-
isotig25837	797	CUST_70122_PI429668098, CUST_70123_PI429668098	AT1G07060	DFO	-	meiotic	-
isotig29068	577	CUST_57140_PI429668098, CUST_57141_PI429668098	AT1G07620	ATOBGM	-	gamete; egg cell; embryo sac	-
isotig16710	441	CUST_43286_PI429668098, CUST_43287_PI429668098	AT1G08260	TIL1	embryo defective phenotype	-	-
F43FOUR01AMD5D	129	CUST_4707_PI429668098, CUST_4708_PI429668098	AT1G08260	TIL1	embryo defective phenotype	-	-
isotig29862	544	CUST_54902_PI429668098, CUST_54903_PI429668098	AT1G08260	TIL1	embryo defective phenotype	-	-
isotig15644	631	CUST_60510_PI429668098, CUST_60511_PI429668098	AT1G08260	TIL1	embryo defective phenotype	-	-
isotig16709	648	CUST_61458_PI429668098, CUST_61459_PI429668098	AT1G08260	TIL1	embryo defective phenotype	-	-
isotig15643	779	CUST_69114_PI429668098, CUST_69115_PI429668098	AT1G08260	TIL1	embryo defective phenotype	-	-
isotig25821	796	CUST_70046_PI429668098, CUST_70047_PI429668098	AT1G08260	TIL1	embryo defective phenotype	-	-
HHKO36P02IMYWO	143	CUST_7081_PI429668098, CUST_7082_PI429668098	AT1G08260	TIL1	embryo defective phenotype	-	-
isotig24000	951	CUST_77712_PI429668098, CUST_77713_PI429668098	AT1G08465	YAB2	-	cell fate	-
HHKO36P02F2HP1	164	CUST_10231_PI429668098, CUST_10232_PI429668098	AT1G08840	emb2411	embryo defective phenotype	-	-
HHKO36P02ITO4N	222	CUST_18232_PI429668098, CUST_18233_PI429668098	AT1G08840	emb2411	embryo defective phenotype	-	-
F43FOUR03GW6ZZ	516	CUST_52498_PI429668098, CUST_52499_PI429668098	AT1G08840	emb2411	embryo defective phenotype	-	-
isotig22032	1133	CUST_86734_PI429668098, CUST_86735_PI429668098	AT1G08840	emb2411	embryo defective phenotype	-	-
isotig21543	1182	CUST_88966_PI429668098, CUST_88967_PI429668098	AT1G09600	AT1G09600	-	cell fate	-
isotig20587	1288	CUST_93658_PI429668098, CUST_93659_PI429668098	AT1G09780	AT1G09780	essential for female gametogensis, fertilization, seed develpment	-	-
isotig11122	1436	CUST_99320_PI429668098, CUST_99321_PI429668098	AT1G10270	AT1G10270	essential for female gametogensis, fertilization, seed develpment	-	-
isotig11121	1460	CUST_99976_PI429668098, CUST_99977_PI429668098	AT1G10270	AT1G10270	essential for female gametogensis, fertilization, seed develpment	-	-
isotig17967	1918	CUST_108186_PI429668098, CUST_108187_PI429668098	AT1G10510	emb2004	embryo defective phenotype	-	-
HHKO36P02HHITF	225	CUST_18590_PI429668098, CUST_18591_PI429668098	AT1G10510	emb2004	embryo defective phenotype	-	-
isotig31970	440	CUST_43160_PI429668098, CUST_43161_PI429668098	AT1G10510	emb2004	embryo defective phenotype	-	-
isotig08007	337	CUST_29664_PI429668098, CUST_29665_PI429668098	AT1G10520	Pol{lambda}	-	meiotic	-
isotig08006	797	CUST_70096_PI429668098, CUST_70097_PI429668098	AT1G10520	Pol{lambda}	-	meiotic	-
isotig25780	803	CUST_70462_PI429668098, CUST_70463_PI429668098	AT1G10520	Pol{lambda}	-	meiotic	-
isotig08005	1011	CUST_80624_PI429668098, CUST_80625_PI429668098	AT1G10520	Pol{lambda}	-	meiotic	-
isotig13184	1053	CUST_82598_PI429668098, CUST_82599_PI429668098	AT1G10710	PHS1	essential for female gametogensis, fertilization, seed develpment	meiotic	-
isotig13183	1075	CUST_83770_PI429668098, CUST_83771_PI429668098	AT1G10710	PHS1	essential for female gametogensis, fertilization, seed develpment	meiotic	-
isotig27811	664	CUST_62442_PI429668098, CUST_62443_PI429668098	AT1G10970	ZIP4	plant meiotic + regulation of megasporog + meiosis	-	-
isotig23632	983	CUST_79252_PI429668098, CUST_79253_PI429668098	AT1G10970	ZIP4	plant meiotic + regulation of megasporog + meiosis	-	-
isotig03273	1008	CUST_80458_PI429668098, CUST_80459_PI429668098	AT1G10970	ZIP4	plant meiotic + regulation of megasporog + meiosis	-	-
isotig03272	1017	CUST_80890_PI429668098, CUST_80891_PI429668098	AT1G10970	ZIP4	plant meiotic + regulation of megasporog + meiosis	-	-
isotig03271	1035	CUST_81734_PI429668098, CUST_81735_PI429668098	AT1G10970	ZIP4	plant meiotic + regulation of megasporog + meiosis	-	-
isotig03270	1048	CUST_82336_PI429668098, CUST_82337_PI429668098	AT1G10970	ZIP4	plant meiotic + regulation of megasporog + meiosis	-	-
isotig03269	1057	CUST_82784_PI429668098, CUST_82785_PI429668098	AT1G10970	ZIP4	plant meiotic + regulation of megasporog + meiosis	-	-
isotig18393	1695	CUST_105502_PI429668098, CUST_105503_PI429668098	AT1G11060	WAPL1	-	meiotic	-
isotig23772	970	CUST_78666_PI429668098, CUST_78667_PI429668098	AT1G11240	AT1G11240	-	meiotic; gamete; egg cell; embryo sac	-
isotig17944	1931	CUST_108268_PI429668098, CUST_108269_PI429668098	AT1G11680	CYP51G1	embryo defective phenotype	-	-
isotig31517	466	CUST_46426_PI429668098, CUST_46427_PI429668098	AT1G11680	CYP51G1	embryo defective phenotype	-	-
F6Z56EY02D18J3	418	CUST_40028_PI429668098, CUST_40029_PI429668098	AT1G12260	NAC007	embryo defective phenotype	-	-
isotig28037	651	CUST_61662_PI429668098, CUST_61663_PI429668098	AT1G12260	NAC007	embryo defective phenotype	-	-
HHKO36P02FJVVT	111	CUST_1903_PI429668098, CUST_1904_PI429668098	AT1G12260	NAC007	embryo defective phenotype	-	-
isotig08795	2046	CUST_108980_PI429668098, CUST_108981_PI429668098	AT1G12770	EMB1586	embryo defective phenotype	-	-
isotig08794	2070	CUST_109086_PI429668098, CUST_109087_PI429668098	AT1G12770	EMB1586	embryo defective phenotype	-	-
isotig05578	1597	CUST_103482_PI429668098, CUST_103483_PI429668098	AT1G12820	AT1G12820	regulation of megagametogenesis and gametophyte development	-	-
isotig05577	1706	CUST_105680_PI429668098, CUST_105681_PI429668098	AT1G12820	AT1G12820	regulation of megagametogenesis and gametophyte development	-	-
F6Z56EY04IUBIV	116	CUST_2726_PI429668098, CUST_2727_PI429668098	AT1G12820	AT1G12820	regulation of megagametogenesis and gametophyte development	-	-
isotig10474	1562	CUST_102680_PI429668098, CUST_102681_PI429668098	AT1G13120	GLE1	embryo defective phenotype	gamete; egg cell; embryo sac	-
isotig10473	1848	CUST_107582_PI429668098, CUST_107583_PI429668098	AT1G13120	GLE1	embryo defective phenotype	gamete; egg cell; embryo sac	-
isotig24176	936	CUST_76960_PI429668098, CUST_76961_PI429668098	AT1G13330	AHP2	affected in cell specification	meiotic	-
HHKO36P02F4XSO	167	CUST_10664_PI429668098, CUST_10665_PI429668098	AT1G13330	AHP2	affected in cell specification	meiotic	-
isotig30819	496	CUST_50084_PI429668098, CUST_50085_PI429668098	AT1G13710	KLU	seed development and size regulation	-	-
isotig28385	624	CUST_60098_PI429668098, CUST_60099_PI429668098	AT1G13710	KLU	seed development and size regulation	-	-
isotig20845	1258	CUST_92326_PI429668098, CUST_92327_PI429668098	AT1G13710	KLU	seed development and size regulation	-	-
isotig19202	1484	CUST_100708_PI429668098, CUST_100709_PI429668098	AT1G13980	GN	embryo defective phenotype	-	-
isotig29162	583	CUST_57600_PI429668098, CUST_57601_PI429668098	AT1G14740	TTA1	-	cell fate	-
isotig28935	596	CUST_58450_PI429668098, CUST_58451_PI429668098	AT1G14740	TTA1	-	cell fate	-
isotig22859	1053	CUST_82608_PI429668098, CUST_82609_PI429668098	AT1G14750	SDS	affected in cell specification	meiotic	-
isotig10064	2279	CUST_109742_PI429668098, CUST_109743_PI429668098	AT1G14830	AT1G14830	regulation of megagametogenesis and gametophyte development	-	-
isotig10063	2292	CUST_109762_PI429668098, CUST_109763_PI429668098	AT1G14830	AT1G14830	regulation of megagametogenesis and gametophyte development	-	-
isotig16080	610	CUST_59296_PI429668098, CUST_59297_PI429668098	AT1G14900	HMGA	-	cell fate	-
isotig16079	675	CUST_63104_PI429668098, CUST_63105_PI429668098	AT1G14900	HMGA	-	cell fate	-
isotig24744	882	CUST_74346_PI429668098, CUST_74347_PI429668098	AT1G14900	HMGA	-	cell fate	-
isotig30322	523	CUST_53112_PI429668098, CUST_53113_PI429668098	AT1G15110	PSS1	-	meiotic	-
isotig25764	805	CUST_70544_PI429668098, CUST_70545_PI429668098	AT1G15110	PSS1	-	meiotic	-
isotig23393	1006	CUST_80386_PI429668098, CUST_80387_PI429668098	AT1G15110	PSS1	-	meiotic	-
isotig13341	1043	CUST_82156_PI429668098, CUST_82157_PI429668098	AT1G15220	AT1G15220	embryogenesis	-	-
isotig13342	1043	CUST_82158_PI429668098, CUST_82159_PI429668098	AT1G15220	AT1G15220	embryogenesis	-	-
HHKO36P02F2RL0	169	CUST_10938_PI429668098, CUST_10939_PI429668098	AT1G15330	AT1G15330	regulation of megagametogenesis and gametophyte development	-	-
HHKO36P01D1OVJ	366	CUST_32812_PI429668098, CUST_32813_PI429668098	AT1G15330	AT1G15330	regulation of megagametogenesis and gametophyte development	-	-
HHKO36P01DNB88	170	CUST_11160_PI429668098, CUST_11161_PI429668098	AT1G15330	AT1G15330	regulation of megagametogenesis and gametophyte development	-	-
isotig25298	842	CUST_72426_PI429668098, CUST_72427_PI429668098	AT1G16280	AT1G16280	regulation of megagametogenesis and gametophyte development	-	-
HHKO36P02HFNPI	174	CUST_11692_PI429668098, CUST_11693_PI429668098	AT1G17690	AT1G17690	regulation of megagametogenesis and gametophyte development	-	-
HHKO36P01C54QA	326	CUST_28704_PI429668098, CUST_28705_PI429668098	AT1G17690	AT1G17690	regulation of megagametogenesis and gametophyte development	-	-
F6Z56EY01AY2XV	496	CUST_50160_PI429668098, CUST_50161_PI429668098	AT1G17690	AT1G17690	regulation of megagametogenesis and gametophyte development	-	-
isotig12752	1096	CUST_84886_PI429668098, CUST_84887_PI429668098	AT1G17690	AT1G17690	regulation of megagametogenesis and gametophyte development	-	-
isotig12751	1170	CUST_88390_PI429668098, CUST_88391_PI429668098	AT1G17690	AT1G17690	regulation of megagametogenesis and gametophyte development	-	-
HHKO36P02GW1XZ	107	CUST_1261_PI429668098, CUST_1262_PI429668098	AT1G17690	AT1G17690	regulation of megagametogenesis and gametophyte development	-	-
HHKO36P01DAHXE	140	CUST_6539_PI429668098, CUST_6540_PI429668098	AT1G17690	AT1G17690	regulation of megagametogenesis and gametophyte development	-	-
F43FOUR01ARV8U	420	CUST_40292_PI429668098, CUST_40293_PI429668098	AT1G17760	AT1G17760	regulation of megagametogenesis and gametophyte development	-	-
F43FOUR03HCS3L	525	CUST_53354_PI429668098, CUST_53355_PI429668098	AT1G17760	AT1G17760	regulation of megagametogenesis and gametophyte development	-	-
isotig20130	1346	CUST_95954_PI429668098, CUST_95955_PI429668098	AT1G17760	AT1G17760	regulation of megagametogenesis and gametophyte development	-	-
isotig12876	1109	CUST_85488_PI429668098, CUST_85489_PI429668098	AT1G18370	AT1G18370	regulation of megagametogenesis and gametophyte development	-	-
isotig12875	1121	CUST_86046_PI429668098, CUST_86047_PI429668098	AT1G18370	AT1G18370	regulation of megagametogenesis and gametophyte development	-	-
isotig10404	1716	CUST_105858_PI429668098, CUST_105859_PI429668098	AT1G18450	ARP4	regulation of megagametogenesis and gametophyte development	meiotic; gamete; egg cell; embryo sac	-
isotig10403	1781	CUST_106810_PI429668098, CUST_106811_PI429668098	AT1G18450	ARP4	regulation of megagametogenesis and gametophyte development	meiotic; gamete; egg cell; embryo sac	-
F6Z56EY01BBPP3	208	CUST_16286_PI429668098, CUST_16287_PI429668098	AT1G18750	AT1G18750	regulation of megagametogenesis and gametophyte development	-	-
F6Z56EY01B2BQ0	266	CUST_22842_PI429668098, CUST_22843_PI429668098	AT1G18750	AT1G18750	regulation of megagametogenesis and gametophyte development	-	-
isotig19943	1366	CUST_96800_PI429668098, CUST_96801_PI429668098	AT1G18750	AT1G18750	regulation of megagametogenesis and gametophyte development	-	-
F6Z56EY02DLVNF	142	CUST_6801_PI429668098, CUST_6802_PI429668098	AT1G18750	AT1G18750	regulation of megagametogenesis and gametophyte development	-	-
isotig20399	1308	CUST_94484_PI429668098, CUST_94485_PI429668098	AT1G19100	DMS11	-	meiotic	-
isotig10028	2519	CUST_110154_PI429668098, CUST_110155_PI429668098	AT1G19520	NFD5	-	central cell; embryo sac	-
isotig10027	2714	CUST_110312_PI429668098, CUST_110313_PI429668098	AT1G19520	NFD5	-	central cell; embryo sac	-
isotig01836	1462	CUST_100018_PI429668098, CUST_100019_PI429668098	AT1G20200	EMB2719	embryo defective phenotype	-	-
isotig01835	1490	CUST_100864_PI429668098, CUST_100865_PI429668098	AT1G20200	EMB2719	embryo defective phenotype	-	-
isotig01834	1570	CUST_102870_PI429668098, CUST_102871_PI429668098	AT1G20200	EMB2719	embryo defective phenotype	-	-
isotig01837	1291	CUST_93760_PI429668098, CUST_93761_PI429668098	AT1G20200	EMB2719	embryo defective phenotype	-	-
HHKO36P02JR4KP	340	CUST_30074_PI429668098, CUST_30075_PI429668098	AT1G20960	emb1507	embryo defective phenotype	meiotic	-
isotig03868	376	CUST_33946_PI429668098, CUST_33947_PI429668098	AT1G20960	emb1507	embryo defective phenotype	meiotic	-
HHKO36P01EQZPH	476	CUST_47704_PI429668098, CUST_47705_PI429668098	AT1G20960	emb1507	embryo defective phenotype	meiotic	-
isotig03867	757	CUST_67926_PI429668098, CUST_67927_PI429668098	AT1G20960	emb1507	embryo defective phenotype	meiotic	-
isotig14740	791	CUST_69738_PI429668098, CUST_69739_PI429668098	AT1G20960	emb1507	embryo defective phenotype	meiotic	-
isotig25167	854	CUST_72972_PI429668098, CUST_72973_PI429668098	AT1G20960	emb1507	embryo defective phenotype	meiotic	-
isotig14739	871	CUST_73786_PI429668098, CUST_73787_PI429668098	AT1G20960	emb1507	embryo defective phenotype	meiotic	-
F6Z56EY03GVPMN	148	CUST_7763_PI429668098, CUST_7764_PI429668098	AT1G20960	emb1507	embryo defective phenotype	meiotic	-
isotig25270	843	CUST_72464_PI429668098, CUST_72465_PI429668098	AT1G21390	emb2170	embryo defective phenotype	-	-
isotig27945	654	CUST_61850_PI429668098, CUST_61851_PI429668098	AT1G21390	emb2170	embryo defective phenotype	-	-
HHKO36P02INWUK	210	CUST_16624_PI429668098, CUST_16625_PI429668098	AT1G21650	AT1G21650	embryogenesis	-	-
HHKO36P01CKOCY	211	CUST_16782_PI429668098, CUST_16783_PI429668098	AT1G21650	AT1G21650	embryogenesis	-	-
HHKO36P01BPMRT	292	CUST_25412_PI429668098, CUST_25413_PI429668098	AT1G21650	AT1G21650	embryogenesis	-	-
HHKO36P02HDD5V	310	CUST_27182_PI429668098, CUST_27183_PI429668098	AT1G21650	AT1G21650	embryogenesis	-	-
HHKO36P01D96RV	324	CUST_28496_PI429668098, CUST_28497_PI429668098	AT1G21650	AT1G21650	embryogenesis	-	-
isotig27594	677	CUST_63242_PI429668098, CUST_63243_PI429668098	AT1G21650	AT1G21650	embryogenesis	-	-
isotig02915	709	CUST_65096_PI429668098, CUST_65097_PI429668098	AT1G21650	AT1G21650	embryogenesis	-	-
isotig02914	937	CUST_76980_PI429668098, CUST_76981_PI429668098	AT1G21650	AT1G21650	embryogenesis	-	-
HHKO36P01ASDFU	275	CUST_23786_PI429668098, CUST_23787_PI429668098	AT1G21650	AT1G21650	embryogenesis	-	-
isotig20975	1243	CUST_91668_PI429668098, CUST_91669_PI429668098	AT1G21690	EMB1968	embryo defective phenotype	-	-
isotig13448	760	CUST_68096_PI429668098, CUST_68097_PI429668098	AT1G21700	SWI3C	-	meiotic	-
isotig13447	1294	CUST_93890_PI429668098, CUST_93891_PI429668098	AT1G21700	SWI3C	-	meiotic	-
isotig29060	588	CUST_57948_PI429668098, CUST_57949_PI429668098	AT1G21700	SWI3C	-	meiotic	-
isotig23302	1013	CUST_80736_PI429668098, CUST_80737_PI429668098	AT1G22130	AT1G22130	regulation of megagametogenesis and gametophyte development	-	-
F43FOUR02DJ2BR	435	CUST_42522_PI429668098, CUST_42523_PI429668098	AT1G22260	ZYP1a	affected in cell specification	meiotic	-
F6Z56EY01BT0MJ	471	CUST_47060_PI429668098, CUST_47061_PI429668098	AT1G22260	ZYP1a	affected in cell specification	meiotic	-
isotig03806	1216	CUST_90454_PI429668098, CUST_90455_PI429668098	AT1G22260	ZYP1a	affected in cell specification	meiotic	-
isotig21096	1228	CUST_91058_PI429668098, CUST_91059_PI429668098	AT1G22260	ZYP1a	affected in cell specification	meiotic	-
isotig03805	1427	CUST_99010_PI429668098, CUST_99011_PI429668098	AT1G22260	ZYP1a	affected in cell specification	meiotic	-
F6Z56EY04H4CHH	175	CUST_11776_PI429668098, CUST_11777_PI429668098	AT1G22275	ZYP1b	plant meiotic	meiotic	-
isotig05428	1586	CUST_103216_PI429668098, CUST_103217_PI429668098	AT1G23190	AT1G23190	regulation of megagametogenesis and gametophyte development	-	-
isotig05427	1678	CUST_105184_PI429668098, CUST_105185_PI429668098	AT1G23190	AT1G23190	regulation of megagametogenesis and gametophyte development	-	-
isotig05426	2027	CUST_108876_PI429668098, CUST_108877_PI429668098	AT1G23190	AT1G23190	regulation of megagametogenesis and gametophyte development	-	-
isotig05425	2119	CUST_109252_PI429668098, CUST_109253_PI429668098	AT1G23190	AT1G23190	regulation of megagametogenesis and gametophyte development	-	-
isotig33336	311	CUST_27216_PI429668098, CUST_27217_PI429668098	AT1G23190	AT1G23190	regulation of megagametogenesis and gametophyte development	-	-
isotig32829	377	CUST_34090_PI429668098, CUST_34091_PI429668098	AT1G23190	AT1G23190	regulation of megagametogenesis and gametophyte development	-	-
isotig19912	1366	CUST_96788_PI429668098, CUST_96789_PI429668098	AT1G23190	AT1G23190	regulation of megagametogenesis and gametophyte development	-	-
isotig24625	898	CUST_75124_PI429668098, CUST_75125_PI429668098	AT1G23420	INO	sporophytic mutants with gametophytic defects	-	-
isotig12253	1217	CUST_90518_PI429668098, CUST_90519_PI429668098	AT1G24260	SEP3	-	cell fate	-
isotig12254	1228	CUST_91044_PI429668098, CUST_91045_PI429668098	AT1G24260	SEP3	-	cell fate	-
isotig30490	508	CUST_51520_PI429668098, CUST_51521_PI429668098	AT1G24260	SEP3	-	cell fate	-
isotig30005	540	CUST_54622_PI429668098, CUST_54623_PI429668098	AT1G24340	EMB2421	embryo defective phenotype	-	-
isotig22230	1114	CUST_85762_PI429668098, CUST_85763_PI429668098	AT1G24340	EMB2421	embryo defective phenotype	-	-
isotig14550	844	CUST_72494_PI429668098, CUST_72495_PI429668098	AT1G24450	NFD2	-	central cell; embryo sac	-
isotig14549	878	CUST_74138_PI429668098, CUST_74139_PI429668098	AT1G24450	NFD2	-	central cell; embryo sac	-
isotig18091	1832	CUST_107410_PI429668098, CUST_107411_PI429668098	AT1G25580	SOG1	plant meiotic + regulation of megasporog + meiosis	meiotic	-
isotig26723	733	CUST_66562_PI429668098, CUST_66563_PI429668098	AT1G25580	SOG1	plant meiotic + regulation of megasporog + meiosis	meiotic	-
isotig24197	932	CUST_76782_PI429668098, CUST_76783_PI429668098	AT1G26660	AT1G26660	-	gamete; egg cell; embryo sac	-
isotig00273	1515	CUST_101492_PI429668098, CUST_101493_PI429668098	AT1G26830	CUL3	-	endosperm	-
isotig00272	1643	CUST_104542_PI429668098, CUST_104543_PI429668098	AT1G26830	CUL3	-	endosperm	-
isotig00271	1725	CUST_105986_PI429668098, CUST_105987_PI429668098	AT1G26830	CUL3	-	endosperm	-
isotig00270	2770	CUST_110354_PI429668098, CUST_110355_PI429668098	AT1G26830	CUL3	-	endosperm	-
isotig00269	2771	CUST_110356_PI429668098, CUST_110357_PI429668098	AT1G26830	CUL3	-	endosperm	-
isotig00268	2878	CUST_110442_PI429668098, CUST_110443_PI429668098	AT1G26830	CUL3	-	endosperm	-
isotig00267	2879	CUST_110444_PI429668098, CUST_110445_PI429668098	AT1G26830	CUL3	-	endosperm	-
HHKO36P01D5HZ1	164	CUST_10169_PI429668098, CUST_10170_PI429668098	AT1G26830	CUL3	-	endosperm	-
isotig31383	473	CUST_47272_PI429668098, CUST_47273_PI429668098	AT1G27900	AT1G27900	-	meiotic	-
isotig26342	761	CUST_68202_PI429668098, CUST_68203_PI429668098	AT1G27900	AT1G27900	-	meiotic	-
HHKO36P01CLP3T	118	CUST_3076_PI429668098, CUST_3077_PI429668098	AT1G27900	AT1G27900	-	meiotic	-
HHKO36P02GC40W	135	CUST_5705_PI429668098, CUST_5706_PI429668098	AT1G27900	AT1G27900	-	meiotic	-
isotig33565	260	CUST_22210_PI429668098, CUST_22211_PI429668098	AT1G28210	ATJ1	gametophytic factor phenotype	-	-
isotig26997	715	CUST_65488_PI429668098, CUST_65489_PI429668098	AT1G28210	ATJ1	gametophytic factor phenotype	-	-
isotig25826	799	CUST_70252_PI429668098, CUST_70253_PI429668098	AT1G29300	UNE1	unfertilized embryo sac phenotype	endosperm	-
isotig17691	3290	CUST_110510_PI429668098, CUST_110511_PI429668098	AT1G29400	ML5	plant meiotic + regulation of megasporog + meiosis	meiotic	-
F6Z56EY04IG8FK	396	CUST_36746_PI429668098, CUST_36747_PI429668098	AT1G29400	ML5	plant meiotic + regulation of megasporog + meiosis	meiotic	-
F43FOUR02DTKPZ	419	CUST_40144_PI429668098, CUST_40145_PI429668098	AT1G29400	ML5	plant meiotic + regulation of megasporog + meiosis	meiotic	-
F43FOUR02C1YFJ	421	CUST_40458_PI429668098, CUST_40459_PI429668098	AT1G29400	ML5	plant meiotic + regulation of megasporog + meiosis	meiotic	-
F43FOUR02DYSPY	423	CUST_40804_PI429668098, CUST_40805_PI429668098	AT1G29400	ML5	plant meiotic + regulation of megasporog + meiosis	meiotic	-
isotig21342	1204	CUST_89924_PI429668098, CUST_89925_PI429668098	AT1G29400	ML5	plant meiotic + regulation of megasporog + meiosis	meiotic	-
HHKO36P02IFG01	167	CUST_10634_PI429668098, CUST_10635_PI429668098	AT1G29400	ML5	plant meiotic + regulation of megasporog + meiosis	meiotic	-
isotig29874	546	CUST_55090_PI429668098, CUST_55091_PI429668098	AT1G29630	AT1G29630	-	meiotic	-
HHKO36P02I2EQP	174	CUST_11680_PI429668098, CUST_11681_PI429668098	AT1G29630	AT1G29630	-	meiotic	-
F6Z56EY01AT9FO	509	CUST_51708_PI429668098, CUST_51709_PI429668098	AT1G29630	AT1G29630	-	meiotic	-
isotig25362	836	CUST_72130_PI429668098, CUST_72131_PI429668098	AT1G30480	DRT111	-	gamete; egg cell; embryo sac	-
F6Z56EY04ISDVA	256	CUST_21886_PI429668098, CUST_21887_PI429668098	AT1G30480	DRT111	-	gamete; egg cell; embryo sac	-
HHKO36P01DSH74	163	CUST_10051_PI429668098, CUST_10052_PI429668098	AT1G30610	EMB2279	embryo defective phenotype	-	-
HHKO36P02F3WUQ	202	CUST_15582_PI429668098, CUST_15583_PI429668098	AT1G30610	EMB2279	embryo defective phenotype	-	-
HHKO36P01CKZMB	358	CUST_31874_PI429668098, CUST_31875_PI429668098	AT1G30610	EMB2279	embryo defective phenotype	-	-
HHKO36P01DC7MN	499	CUST_50580_PI429668098, CUST_50581_PI429668098	AT1G30610	EMB2279	embryo defective phenotype	-	-
isotig23758	966	CUST_78444_PI429668098, CUST_78445_PI429668098	AT1G30610	EMB2279	embryo defective phenotype	-	-
F6Z56EY03GZ1DD	193	CUST_14344_PI429668098, CUST_14345_PI429668098	AT1G30610	EMB2279	embryo defective phenotype	-	-
isotig18932	1546	CUST_102308_PI429668098, CUST_102309_PI429668098	AT1G31810	AFH14	regulation of megagametogenesis and gametophyte development	meiotic	-
F43FOUR02DB9NY	412	CUST_39088_PI429668098, CUST_39089_PI429668098	AT1G31810	AFH14	regulation of megagametogenesis and gametophyte development	meiotic	-
isotig21050	1236	CUST_91378_PI429668098, CUST_91379_PI429668098	AT1G31817	NFD3	-	central cell; embryo sac	-
isotig33004	362	CUST_32258_PI429668098, CUST_32259_PI429668098	AT1G32240	KAN2	sporophytic mutants with gametophytic defects	-	-
isotig28669	610	CUST_59334_PI429668098, CUST_59335_PI429668098	AT1G32240	KAN2	sporophytic mutants with gametophytic defects	-	-
F43FOUR02DYM8T	432	CUST_42094_PI429668098, CUST_42095_PI429668098	AT1G32240	KAN2	sporophytic mutants with gametophytic defects	-	-
isotig27433	684	CUST_63664_PI429668098, CUST_63665_PI429668098	AT1G32270	ATSYP24	-	meiotic	-
isotig15466	689	CUST_63930_PI429668098, CUST_63931_PI429668098	AT1G32310	SAMBA	-	meiotic; gamete	-
isotig15465	784	CUST_69382_PI429668098, CUST_69383_PI429668098	AT1G32310	SAMBA	-	meiotic; gamete	-
isotig29853	543	CUST_54818_PI429668098, CUST_54819_PI429668098	AT1G32490	ESP3	embryo defective phenotype	-	-
isotig06985	1327	CUST_95176_PI429668098, CUST_95177_PI429668098	AT1G32490	ESP3	embryo defective phenotype	-	-
isotig06984	1347	CUST_95968_PI429668098, CUST_95969_PI429668098	AT1G32490	ESP3	embryo defective phenotype	-	-
isotig06983	1350	CUST_96102_PI429668098, CUST_96103_PI429668098	AT1G32490	ESP3	embryo defective phenotype	-	-
isotig29058	587	CUST_57866_PI429668098, CUST_57867_PI429668098	AT1G34355	PS1	regulation of megagametogenesis and gametophyte development	meiotic	-
isotig23094	1034	CUST_81716_PI429668098, CUST_81717_PI429668098	AT1G34355	PS1	regulation of megagametogenesis and gametophyte development	meiotic	-
isotig09471	1068	CUST_83358_PI429668098, CUST_83359_PI429668098	AT1G34430	EMB3003	embryo defective phenotype	-	-
isotig09470	1069	CUST_83406_PI429668098, CUST_83407_PI429668098	AT1G34430	EMB3003	embryo defective phenotype	-	-
isotig18674	1607	CUST_103742_PI429668098, CUST_103743_PI429668098	AT1G34550	EMB2756	embryo defective phenotype	-	-
isotig22915	1051	CUST_82518_PI429668098, CUST_82519_PI429668098	AT1G34770	AT1G34770	-	gamete; egg cell; embryo sac	-
F43FOUR02DN9Y2	140	CUST_6451_PI429668098, CUST_6452_PI429668098	AT1G34770	AT1G34770	-	gamete; egg cell; embryo sac	-
isotig26159	773	CUST_68830_PI429668098, CUST_68831_PI429668098	AT1G35530	FANCM	-	meiotic	-
F43FOUR02DJY7V	487	CUST_49004_PI429668098, CUST_49005_PI429668098	AT1G43170	RP1	embryo defective phenotype	-	-
isotig11716	1313	CUST_94668_PI429668098, CUST_94669_PI429668098	AT1G43710	emb1075	embryo defective phenotype	-	-
isotig11715	1324	CUST_95082_PI429668098, CUST_95083_PI429668098	AT1G43710	emb1075	embryo defective phenotype	-	-
isotig10336	1782	CUST_106834_PI429668098, CUST_106835_PI429668098	AT1G44900	AT1G44900	embryogenesis	-	-
isotig10335	1798	CUST_107010_PI429668098, CUST_107011_PI429668098	AT1G44900	AT1G44900	embryogenesis	-	-
HHKO36P01DAJ9N	172	CUST_11448_PI429668098, CUST_11449_PI429668098	AT1G44900	AT1G44900	embryogenesis	-	-
HHKO36P01BZ89Q	353	CUST_31326_PI429668098, CUST_31327_PI429668098	AT1G44900	AT1G44900	embryogenesis	-	-
isotig31403	472	CUST_47128_PI429668098, CUST_47129_PI429668098	AT1G44900	AT1G44900	embryogenesis	-	-
isotig25623	816	CUST_71126_PI429668098, CUST_71127_PI429668098	AT1G47270	AT1G47270	regulation of megagametogenesis and gametophyte development	-	-
isotig19955	1364	CUST_96702_PI429668098, CUST_96703_PI429668098	AT1G47270	AT1G47270	regulation of megagametogenesis and gametophyte development	-	-
F6Z56EY02C7GWE	207	CUST_16186_PI429668098, CUST_16187_PI429668098	AT1G47270	AT1G47270	regulation of megagametogenesis and gametophyte development	-	-
isotig18230	1762	CUST_106534_PI429668098, CUST_106535_PI429668098	AT1G47570	AT1G47570	-	meiotic	-
isotig24658	893	CUST_74850_PI429668098, CUST_74851_PI429668098	AT1G48175	emb2191	embryo defective phenotype	-	-
isotig24819	882	CUST_74364_PI429668098, CUST_74365_PI429668098	AT1G48580	AT1G48580	-	gamete; egg cell; embryo sac	-
isotig18101	1827	CUST_107348_PI429668098, CUST_107349_PI429668098	AT1G48850	EMB1144	embryo defective phenotype	-	-
HHKO36P01CP4TM	195	CUST_14696_PI429668098, CUST_14697_PI429668098	AT1G48850	EMB1144	embryo defective phenotype	-	-
HHKO36P02HSHFC	211	CUST_16760_PI429668098, CUST_16761_PI429668098	AT1G48850	EMB1144	embryo defective phenotype	-	-
isotig08131	542	CUST_54720_PI429668098, CUST_54721_PI429668098	AT1G49400	emb1129	embryo defective phenotype	-	-
isotig08132	545	CUST_54962_PI429668098, CUST_54963_PI429668098	AT1G49400	emb1129	embryo defective phenotype	-	-
isotig08130	750	CUST_67498_PI429668098, CUST_67499_PI429668098	AT1G49400	emb1129	embryo defective phenotype	-	-
HHKO36P02JBSOD	270	CUST_23304_PI429668098, CUST_23305_PI429668098	AT1G49770	RGE1	seed development and size regulation	-	-
F43FOUR02EEQV4	476	CUST_47638_PI429668098, CUST_47639_PI429668098	AT1G50030	TOR	embryogenesis	meiotic	-
isotig29621	561	CUST_56098_PI429668098, CUST_56099_PI429668098	AT1G50030	TOR	embryogenesis	meiotic	-
isotig14492	749	CUST_67444_PI429668098, CUST_67445_PI429668098	AT1G50030	TOR	embryogenesis	meiotic	-
isotig14491	988	CUST_79472_PI429668098, CUST_79473_PI429668098	AT1G50030	TOR	embryogenesis	meiotic	-
isotig20288	1323	CUST_95066_PI429668098, CUST_95067_PI429668098	AT1G50030	TOR	embryogenesis	meiotic	-
isotig19736	1400	CUST_98018_PI429668098, CUST_98019_PI429668098	AT1G50030	TOR	embryogenesis	meiotic	-
isotig32266	419	CUST_40084_PI429668098, CUST_40085_PI429668098	AT1G50140	AT1G50140	-	meiotic	-
isotig23095	1033	CUST_81664_PI429668098, CUST_81665_PI429668098	AT1G50140	AT1G50140	-	meiotic	-
isotig19974	1364	CUST_96710_PI429668098, CUST_96711_PI429668098	AT1G50140	AT1G50140	-	meiotic	-
HHKO36P01AJXC6	184	CUST_13206_PI429668098, CUST_13207_PI429668098	AT1G50240	FU	embryo defective phenotype	-	-
F6Z56EY01BVKMZ	474	CUST_47454_PI429668098, CUST_47455_PI429668098	AT1G50240	FU	embryo defective phenotype	-	-
isotig11764	1281	CUST_93324_PI429668098, CUST_93325_PI429668098	AT1G50240	FU	embryo defective phenotype	-	-
isotig11763	1338	CUST_95634_PI429668098, CUST_95635_PI429668098	AT1G50240	FU	embryo defective phenotype	-	-
isotig24911	875	CUST_74020_PI429668098, CUST_74021_PI429668098	AT1G51450	AT1G51450	embryogenesis	-	-
isotig08937	1614	CUST_103920_PI429668098, CUST_103921_PI429668098	AT1G52500	MMH-1	-	gamete; egg cell; embryo sac	-
isotig08936	1617	CUST_103980_PI429668098, CUST_103981_PI429668098	AT1G52500	MMH-1	-	gamete; egg cell; embryo sac	-
isotig33165	337	CUST_29666_PI429668098, CUST_29667_PI429668098	AT1G52930	AT1G52930	-	gamete; egg cell; embryo sac	-
isotig22031	1134	CUST_86776_PI429668098, CUST_86777_PI429668098	AT1G53000	AT1G53000	regulation of megagametogenesis and gametophyte development	-	-
isotig23879	963	CUST_78298_PI429668098, CUST_78299_PI429668098	AT1G53320	AT1G53320	regulation of megagametogenesis and gametophyte development	-	-
isotig21736	1163	CUST_88052_PI429668098, CUST_88053_PI429668098	AT1G53320	AT1G53320	regulation of megagametogenesis and gametophyte development	-	-
isotig27636	673	CUST_62980_PI429668098, CUST_62981_PI429668098	AT1G53330	AT1G53330	embryogenesis	-	-
isotig29514	566	CUST_56452_PI429668098, CUST_56453_PI429668098	AT1G53490	HEI10	-	meiotic	-
isotig20060	1352	CUST_96212_PI429668098, CUST_96213_PI429668098	AT1G53580	GLY3	-	endosperm	-
isotig25784	805	CUST_70550_PI429668098, CUST_70551_PI429668098	AT1G54140	TAFII21	-	gamete; egg cell; embryo sac	-
isotig25169	851	CUST_72836_PI429668098, CUST_72837_PI429668098	AT1G54140	TAFII21	-	gamete; egg cell; embryo sac	-
isotig26619	742	CUST_67048_PI429668098, CUST_67049_PI429668098	AT1G54380	AT1G54380	-	gamete; egg cell; embryo sac	-
isotig24136	938	CUST_77070_PI429668098, CUST_77071_PI429668098	AT1G54380	AT1G54380	-	gamete; egg cell; embryo sac	-
isotig18066	1849	CUST_107596_PI429668098, CUST_107597_PI429668098	AT1G55350	DEK1	embryo defective phenotype	cell fate; endosperm	-
F6Z56EY04I16H3	296	CUST_25754_PI429668098, CUST_25755_PI429668098	AT1G55350	DEK1	embryo defective phenotype	cell fate; endosperm	-
F6Z56EY02DNARK	428	CUST_41580_PI429668098, CUST_41581_PI429668098	AT1G55350	DEK1	embryo defective phenotype	cell fate; endosperm	-
F6Z56EY04ISTX9	466	CUST_46472_PI429668098, CUST_46473_PI429668098	AT1G55350	DEK1	embryo defective phenotype	cell fate; endosperm	-
isotig17597	338	CUST_29780_PI429668098, CUST_29781_PI429668098	AT1G55540	LNO1	essential for female gametogensis, fertilization, seed develpment	meiotic	-
HHKO36P02IRGE5	224	CUST_18526_PI429668098, CUST_18527_PI429668098	AT1G55540	LNO1	essential for female gametogensis, fertilization, seed develpment	meiotic	-
HHKO36P02GTPTO	273	CUST_23610_PI429668098, CUST_23611_PI429668098	AT1G55540	LNO1	essential for female gametogensis, fertilization, seed develpment	meiotic	-
F43FOUR01BV201	427	CUST_41360_PI429668098, CUST_41361_PI429668098	AT1G55900	TIM50	embryo defective phenotype	-	-
isotig28738	604	CUST_58932_PI429668098, CUST_58933_PI429668098	AT1G55900	TIM50	embryo defective phenotype	-	-
isotig22699	1069	CUST_83424_PI429668098, CUST_83425_PI429668098	AT1G55900	TIM50	embryo defective phenotype	-	-
isotig31546	463	CUST_46054_PI429668098, CUST_46055_PI429668098	AT1G56290	AT1G56290	-	gamete; egg cell; embryo sac	-
isotig28858	597	CUST_58486_PI429668098, CUST_58487_PI429668098	AT1G56290	AT1G56290	-	gamete; egg cell; embryo sac	-
isotig22980	1042	CUST_82124_PI429668098, CUST_82125_PI429668098	AT1G56290	AT1G56290	-	gamete; egg cell; embryo sac	-
HHKO36P02JSDQ4	201	CUST_15408_PI429668098, CUST_15409_PI429668098	AT1G56290	AT1G56290	-	gamete; egg cell; embryo sac	-
HHKO36P01ESPL1	208	CUST_16334_PI429668098, CUST_16335_PI429668098	AT1G56290	AT1G56290	-	gamete; egg cell; embryo sac	-
F6Z56EY04JVGRL	462	CUST_46004_PI429668098, CUST_46005_PI429668098	AT1G58210	EMB1674	embryo defective phenotype	-	-
isotig22857	1056	CUST_82770_PI429668098, CUST_82771_PI429668098	AT1G58210	EMB1674	embryo defective phenotype	-	-
isotig21921	1141	CUST_87100_PI429668098, CUST_87101_PI429668098	AT1G58210	EMB1674	embryo defective phenotype	-	-
isotig22795	1062	CUST_83062_PI429668098, CUST_83063_PI429668098	AT1G59760	MTR4	-	gamete; egg cell; embryo sac	-
isotig18724	1597	CUST_103502_PI429668098, CUST_103503_PI429668098	AT1G60170	emb1220	embryo defective phenotype	-	-
HHKO36P02F1BZG	182	CUST_12858_PI429668098, CUST_12859_PI429668098	AT1G60490	AT1G60490	regulation of megagametogenesis and gametophyte development	-	-
HHKO36P02JOVIZ	110	CUST_1773_PI429668098, CUST_1774_PI429668098	AT1G60490	AT1G60490	regulation of megagametogenesis and gametophyte development	-	-
HHKO36P02JGN1V	232	CUST_19386_PI429668098, CUST_19387_PI429668098	AT1G60490	AT1G60490	regulation of megagametogenesis and gametophyte development	-	-
HHKO36P01E2M85	267	CUST_22978_PI429668098, CUST_22979_PI429668098	AT1G60490	AT1G60490	regulation of megagametogenesis and gametophyte development	-	-
HHKO36P01B8YDC	361	CUST_32224_PI429668098, CUST_32225_PI429668098	AT1G60490	AT1G60490	regulation of megagametogenesis and gametophyte development	-	-
HHKO36P01EL24K	362	CUST_32350_PI429668098, CUST_32351_PI429668098	AT1G60490	AT1G60490	regulation of megagametogenesis and gametophyte development	-	-
HHKO36P01EFSOD	458	CUST_45506_PI429668098, CUST_45507_PI429668098	AT1G60490	AT1G60490	regulation of megagametogenesis and gametophyte development	-	-
isotig09327	1170	CUST_88366_PI429668098, CUST_88367_PI429668098	AT1G60490	AT1G60490	regulation of megagametogenesis and gametophyte development	-	-
isotig09326	1182	CUST_88946_PI429668098, CUST_88947_PI429668098	AT1G60490	AT1G60490	regulation of megagametogenesis and gametophyte development	-	-
HHKO36P01DG8BZ	198	CUST_15020_PI429668098, CUST_15021_PI429668098	AT1G60490	AT1G60490	regulation of megagametogenesis and gametophyte development	-	-
HHKO36P02F26CZ	208	CUST_16310_PI429668098, CUST_16311_PI429668098	AT1G60490	AT1G60490	regulation of megagametogenesis and gametophyte development	-	-
isotig27395	689	CUST_63954_PI429668098, CUST_63955_PI429668098	AT1G60870	MEE9	maternal effect embryo arrest phenotype	-	-
HHKO36P01A0N1H	140	CUST_6541_PI429668098, CUST_6542_PI429668098	AT1G61030	WAPL2	-	meiotic	-
HHKO36P02HWRPG	106	CUST_1105_PI429668098, CUST_1106_PI429668098	AT1G61140	AT1G61140	regulation of megagametogenesis and gametophyte development	-	-
isotig21483	1192	CUST_89408_PI429668098, CUST_89409_PI429668098	AT1G61140	AT1G61140	regulation of megagametogenesis and gametophyte development	-	-
isotig18549	1645	CUST_104588_PI429668098, CUST_104589_PI429668098	AT1G61800	GPT2	-	gamete	-
isotig15258	755	CUST_67824_PI429668098, CUST_67825_PI429668098	AT1G61800	GPT2	-	gamete	-
isotig15257	776	CUST_68954_PI429668098, CUST_68955_PI429668098	AT1G61800	GPT2	-	gamete	-
isotig32270	422	CUST_40608_PI429668098, CUST_40609_PI429668098	AT1G61800	GPT2	-	gamete	-
isotig08812	1977	CUST_108582_PI429668098, CUST_108583_PI429668098	AT1G62940	AT1G62940	regulation of megagametogenesis and gametophyte development	-	-
isotig08813	1978	CUST_108592_PI429668098, CUST_108593_PI429668098	AT1G62940	AT1G62940	regulation of megagametogenesis and gametophyte development	-	-
isotig18554	1646	CUST_104616_PI429668098, CUST_104617_PI429668098	AT1G63650	EGL3	-	cell fate	-
isotig26906	722	CUST_65884_PI429668098, CUST_65885_PI429668098	AT1G63680	MURE	embryo defective phenotype	-	-
isotig13498	959	CUST_78086_PI429668098, CUST_78087_PI429668098	AT1G63680	MURE	embryo defective phenotype	-	-
isotig13497	1068	CUST_83368_PI429668098, CUST_83369_PI429668098	AT1G63680	MURE	embryo defective phenotype	-	-
HHKO36P02JY7LW	242	CUST_20524_PI429668098, CUST_20525_PI429668098	AT1G63700	YDA	essential for female gametogensis, fertilization, seed develpment	-	-
F6Z56EY01BZC7W	376	CUST_34014_PI429668098, CUST_34015_PI429668098	AT1G63700	YDA	essential for female gametogensis, fertilization, seed develpment	-	-
F6Z56EY02D6GLH	436	CUST_42726_PI429668098, CUST_42727_PI429668098	AT1G63700	YDA	essential for female gametogensis, fertilization, seed develpment	-	-
F6Z56EY02DAL4A	437	CUST_42846_PI429668098, CUST_42847_PI429668098	AT1G63700	YDA	essential for female gametogensis, fertilization, seed develpment	-	-
F6Z56EY02EMEVU	440	CUST_43230_PI429668098, CUST_43231_PI429668098	AT1G63700	YDA	essential for female gametogensis, fertilization, seed develpment	-	-
isotig24750	887	CUST_74556_PI429668098, CUST_74557_PI429668098	AT1G63700	YDA	essential for female gametogensis, fertilization, seed develpment	-	-
isotig21361	1206	CUST_90044_PI429668098, CUST_90045_PI429668098	AT1G63700	YDA	essential for female gametogensis, fertilization, seed develpment	-	-
HHKO36P02FOBCC	162	CUST_9883_PI429668098, CUST_9884_PI429668098	AT1G63700	YDA	essential for female gametogensis, fertilization, seed develpment	-	-
F6Z56EY01BJ157	497	CUST_50292_PI429668098, CUST_50293_PI429668098	AT1G63990	SPO11-2	affected in cell specification	meiotic	-
F6Z56EY01BH5VR	498	CUST_50418_PI429668098, CUST_50419_PI429668098	AT1G63990	SPO11-2	affected in cell specification	meiotic	-
HHKO36P02JEGYU	204	CUST_15854_PI429668098, CUST_15855_PI429668098	AT1G64110	DAA1	regulation of megagametogenesis and gametophyte development	gamete	-
isotig30022	538	CUST_54440_PI429668098, CUST_54441_PI429668098	AT1G64110	DAA1	regulation of megagametogenesis and gametophyte development	gamete	-
HHKO36P02G5SPE	111	CUST_1911_PI429668098, CUST_1912_PI429668098	AT1G64110	DAA1	regulation of megagametogenesis and gametophyte development	gamete	-
HHKO36P01EAAY5	199	CUST_15200_PI429668098, CUST_15201_PI429668098	AT1G64790	ILITHYIA	essential for female gametogensis, fertilization, seed develpment	-	-
isotig33356	308	CUST_26920_PI429668098, CUST_26921_PI429668098	AT1G64790	ILITHYIA	essential for female gametogensis, fertilization, seed develpment	-	-
HHKO36P01CECPU	116	CUST_2820_PI429668098, CUST_2821_PI429668098	AT1G64790	ILITHYIA	essential for female gametogensis, fertilization, seed develpment	-	-
F6Z56EY01BU93W	473	CUST_47330_PI429668098, CUST_47331_PI429668098	AT1G64790	ILITHYIA	essential for female gametogensis, fertilization, seed develpment	-	-
F6Z56EY03F1NWY	100	CUST_49_PI429668098, CUST_50_PI429668098	AT1G64790	ILITHYIA	essential for female gametogensis, fertilization, seed develpment	-	-
isotig25989	789	CUST_69672_PI429668098, CUST_69673_PI429668098	AT1G64790	ILITHYIA	essential for female gametogensis, fertilization, seed develpment	-	-
isotig31606	460	CUST_45674_PI429668098, CUST_45675_PI429668098	AT1G65060	AT1G65060	regulation of megagametogenesis and gametophyte development	-	-
isotig28267	635	CUST_60748_PI429668098, CUST_60749_PI429668098	AT1G65060	AT1G65060	regulation of megagametogenesis and gametophyte development	-	-
isotig24245	931	CUST_76740_PI429668098, CUST_76741_PI429668098	AT1G65060	AT1G65060	regulation of megagametogenesis and gametophyte development	-	-
F43FOUR02DF049	279	CUST_24144_PI429668098, CUST_24145_PI429668098	AT1G65060	AT1G65060	regulation of megagametogenesis and gametophyte development	-	-
isotig32045	435	CUST_42490_PI429668098, CUST_42491_PI429668098	AT1G65450	GLC	-	endosperm	-
isotig30434	515	CUST_52368_PI429668098, CUST_52369_PI429668098	AT1G65450	GLC	-	endosperm	-
HHKO36P01DZ4QB	179	CUST_12442_PI429668098, CUST_12443_PI429668098	AT1G65470	AT1G65470	regulation of megagametogenesis and gametophyte development	-	-
F6Z56EY01BQTUW	425	CUST_41142_PI429668098, CUST_41143_PI429668098	AT1G65470	AT1G65470	regulation of megagametogenesis and gametophyte development	-	-
F6Z56EY04H55LE	432	CUST_42166_PI429668098, CUST_42167_PI429668098	AT1G65470	AT1G65470	regulation of megagametogenesis and gametophyte development	-	-
isotig27442	677	CUST_63224_PI429668098, CUST_63225_PI429668098	AT1G65470	AT1G65470	regulation of megagametogenesis and gametophyte development	-	-
isotig16320	580	CUST_57340_PI429668098, CUST_57341_PI429668098	AT1G66170	MMD1	affected in cell specification	meiotic; gamete	-
isotig16319	624	CUST_60088_PI429668098, CUST_60089_PI429668098	AT1G66170	MMD1	affected in cell specification	meiotic; gamete	-
HHKO36P02I42RH	141	CUST_6687_PI429668098, CUST_6688_PI429668098	AT1G66170	MMD1	affected in cell specification	meiotic; gamete	-
isotig26312	763	CUST_68300_PI429668098, CUST_68301_PI429668098	AT1G66390	MYB90	-	cell fate	-
isotig13370	1010	CUST_80580_PI429668098, CUST_80581_PI429668098	AT1G66390	MYB90	-	cell fate	-
isotig13369	1071	CUST_83514_PI429668098, CUST_83515_PI429668098	AT1G66390	MYB90	-	cell fate	-
isotig22446	1092	CUST_84666_PI429668098, CUST_84667_PI429668098	AT1G66390	MYB90	-	cell fate	-
isotig32493	406	CUST_38096_PI429668098, CUST_38097_PI429668098	AT1G67370	ASY1	affected in cell specification + plant meiotic + regulation of megasporog + meiosis	meiotic	-
isotig14372	482	CUST_48338_PI429668098, CUST_48339_PI429668098	AT1G67370	ASY1	affected in cell specification + plant meiotic + regulation of megasporog + meiosis	meiotic	-
isotig24165	938	CUST_77084_PI429668098, CUST_77085_PI429668098	AT1G67370	ASY1	affected in cell specification + plant meiotic + regulation of megasporog + meiosis	meiotic	-
isotig14371	1297	CUST_94014_PI429668098, CUST_94015_PI429668098	AT1G67370	ASY1	affected in cell specification + plant meiotic + regulation of megasporog + meiosis	meiotic	-
isotig17994	1897	CUST_108034_PI429668098, CUST_108035_PI429668098	AT1G67420	AT1G67420	-	meiotic	-
isotig27653	671	CUST_62836_PI429668098, CUST_62837_PI429668098	AT1G67440	emb1688	embryo defective phenotype	-	-
isotig28990	593	CUST_58234_PI429668098, CUST_58235_PI429668098	AT1G67570	AT1G67570	-	meiotic	-
isotig07351	600	CUST_58656_PI429668098, CUST_58657_PI429668098	AT1G67570	AT1G67570	-	meiotic	-
isotig07350	1257	CUST_92254_PI429668098, CUST_92255_PI429668098	AT1G67570	AT1G67570	-	meiotic	-
isotig07349	1385	CUST_97482_PI429668098, CUST_97483_PI429668098	AT1G67570	AT1G67570	-	meiotic	-
HHKO36P02JDFAB	260	CUST_22304_PI429668098, CUST_22305_PI429668098	AT1G67570	AT1G67570	-	meiotic	-
HHKO36P01AZZVH	418	CUST_40064_PI429668098, CUST_40065_PI429668098	AT1G67570	AT1G67570	-	meiotic	-
HHKO36P02HDNCO	421	CUST_40564_PI429668098, CUST_40565_PI429668098	AT1G67570	AT1G67570	-	meiotic	-
isotig14928	542	CUST_54732_PI429668098, CUST_54733_PI429668098	AT1G67690	AT1G67690	-	meiotic	-
isotig27167	703	CUST_64808_PI429668098, CUST_64809_PI429668098	AT1G67690	AT1G67690	-	meiotic	-
isotig14927	1076	CUST_83844_PI429668098, CUST_83845_PI429668098	AT1G67690	AT1G67690	-	meiotic	-
isotig12766	1105	CUST_85288_PI429668098, CUST_85289_PI429668098	AT1G67730	AT1G67730	embryogenesis	-	-
isotig12765	1163	CUST_88040_PI429668098, CUST_88041_PI429668098	AT1G67730	AT1G67730	embryogenesis	-	-
isotig09232	1263	CUST_92540_PI429668098, CUST_92541_PI429668098	AT1G67730	AT1G67730	embryogenesis	-	-
isotig09233	1263	CUST_92542_PI429668098, CUST_92543_PI429668098	AT1G67730	AT1G67730	embryogenesis	-	-
isotig19787	1390	CUST_97670_PI429668098, CUST_97671_PI429668098	AT1G67730	AT1G67730	embryogenesis	-	-
F6Z56EY04IVWJT	442	CUST_43508_PI429668098, CUST_43509_PI429668098	AT1G67730	AT1G67730	embryogenesis	-	-
isotig12640	853	CUST_72894_PI429668098, CUST_72895_PI429668098	AT1G67960	AT1G67960	embryogenesis	-	-
isotig12639	1439	CUST_99412_PI429668098, CUST_99413_PI429668098	AT1G67960	AT1G67960	embryogenesis	-	-
isotig16077	713	CUST_65344_PI429668098, CUST_65345_PI429668098	AT1G67960	AT1G67960	embryogenesis	-	-
isotig23074	1035	CUST_81778_PI429668098, CUST_81779_PI429668098	AT1G68480	JAG	-	cell fate	-
isotig03168	1345	CUST_95884_PI429668098, CUST_95885_PI429668098	AT1G68540	AT1G68540	regulation of megagametogenesis and gametophyte development	-	-
isotig03166	1355	CUST_96330_PI429668098, CUST_96331_PI429668098	AT1G68540	AT1G68540	regulation of megagametogenesis and gametophyte development	-	-
isotig03167	1358	CUST_96434_PI429668098, CUST_96435_PI429668098	AT1G68540	AT1G68540	regulation of megagametogenesis and gametophyte development	-	-
isotig03164	1391	CUST_97682_PI429668098, CUST_97683_PI429668098	AT1G68540	AT1G68540	regulation of megagametogenesis and gametophyte development	-	-
isotig03165	1393	CUST_97756_PI429668098, CUST_97757_PI429668098	AT1G68540	AT1G68540	regulation of megagametogenesis and gametophyte development	-	-
HHKO36P02JH4M9	115	CUST_2654_PI429668098, CUST_2655_PI429668098	AT1G68540	AT1G68540	regulation of megagametogenesis and gametophyte development	-	-
HHKO36P01C4D6M	205	CUST_16000_PI429668098, CUST_16001_PI429668098	AT1G68990	MGP3	embryo defective phenotype	-	-
isotig20838	1254	CUST_92168_PI429668098, CUST_92169_PI429668098	AT1G69120	AP1	-	meiotic	-
isotig05174	1275	CUST_93060_PI429668098, CUST_93061_PI429668098	AT1G69120	AP1	-	meiotic	-
isotig05175	1275	CUST_93062_PI429668098, CUST_93063_PI429668098	AT1G69120	AP1	-	meiotic	-
isotig20443	1306	CUST_94404_PI429668098, CUST_94405_PI429668098	AT1G69120	AP1	-	meiotic	-
isotig13752	927	CUST_76474_PI429668098, CUST_76475_PI429668098	AT1G69210	AT1G69210	-	gamete; egg cell; embryo sac	-
isotig13751	1029	CUST_81492_PI429668098, CUST_81493_PI429668098	AT1G69210	AT1G69210	-	gamete; egg cell; embryo sac	-
isotig19769	1393	CUST_97790_PI429668098, CUST_97791_PI429668098	AT1G69380	RRG	-	gamete; egg cell; embryo sac	-
HHKO36P01DT1CD	275	CUST_23800_PI429668098, CUST_23801_PI429668098	AT1G69400	AT1G69400	-	meiotic	-
HHKO36P01EY6HG	482	CUST_48456_PI429668098, CUST_48457_PI429668098	AT1G69400	AT1G69400	-	meiotic	-
isotig18051	1856	CUST_107650_PI429668098, CUST_107651_PI429668098	AT1G69500	AT1G69500	regulation of megagametogenesis and gametophyte development	-	-
F6Z56EY01BFNXH	405	CUST_37982_PI429668098, CUST_37983_PI429668098	AT1G69500	AT1G69500	regulation of megagametogenesis and gametophyte development	-	-
isotig04967	1889	CUST_107960_PI429668098, CUST_107961_PI429668098	AT1G69770	CMT3	essential for female gametogensis, fertilization, seed develpment	-	-
isotig04968	1889	CUST_107962_PI429668098, CUST_107963_PI429668098	AT1G69770	CMT3	essential for female gametogensis, fertilization, seed develpment	-	-
isotig32840	377	CUST_34098_PI429668098, CUST_34099_PI429668098	AT1G69770	CMT3	essential for female gametogensis, fertilization, seed develpment	-	-
isotig24855	880	CUST_74264_PI429668098, CUST_74265_PI429668098	AT1G69770	CMT3	essential for female gametogensis, fertilization, seed develpment	-	-
HHKO36P02JB98H	191	CUST_14168_PI429668098, CUST_14169_PI429668098	AT1G70070	PDE317	essential for female gametogensis, fertilization, seed develpment	-	-
isotig28708	610	CUST_59350_PI429668098, CUST_59351_PI429668098	AT1G70070	PDE317	essential for female gametogensis, fertilization, seed develpment	-	-
isotig27828	663	CUST_62380_PI429668098, CUST_62381_PI429668098	AT1G70070	PDE317	essential for female gametogensis, fertilization, seed develpment	-	-
isotig26513	744	CUST_67154_PI429668098, CUST_67155_PI429668098	AT1G70070	PDE317	essential for female gametogensis, fertilization, seed develpment	-	-
HHKO36P02JC69F	141	CUST_6671_PI429668098, CUST_6672_PI429668098	AT1G70070	PDE317	essential for female gametogensis, fertilization, seed develpment	-	-
isotig28358	627	CUST_60268_PI429668098, CUST_60269_PI429668098	AT1G70180	AT1G70180	-	meiotic	-
isotig25124	857	CUST_73146_PI429668098, CUST_73147_PI429668098	AT1G70180	AT1G70180	-	meiotic	-
isotig15974	566	CUST_56414_PI429668098, CUST_56415_PI429668098	AT1G72270	AT1G72270	-	meiotic	-
isotig17109	633	CUST_60630_PI429668098, CUST_60631_PI429668098	AT1G72270	AT1G72270	-	meiotic	-
isotig20469	1302	CUST_94238_PI429668098, CUST_94239_PI429668098	AT1G72440	EDA25	regulation of megagametogenesis and gametophyte development	central cell; embryo sac	-
isotig31094	488	CUST_49098_PI429668098, CUST_49099_PI429668098	AT1G72520	AT1G72520	regulation of megagametogenesis and gametophyte development	-	-
isotig13266	1035	CUST_81750_PI429668098, CUST_81751_PI429668098	AT1G72520	AT1G72520	regulation of megagametogenesis and gametophyte development	-	-
isotig13265	1075	CUST_83772_PI429668098, CUST_83773_PI429668098	AT1G72520	AT1G72520	regulation of megagametogenesis and gametophyte development	-	-
isotig13621	1627	CUST_104188_PI429668098, CUST_104189_PI429668098	AT1G72970	AT1G72970	regulation of megagametogenesis and gametophyte development	-	-
isotig31763	452	CUST_44690_PI429668098, CUST_44691_PI429668098	AT1G72970	AT1G72970	regulation of megagametogenesis and gametophyte development	-	-
isotig23463	997	CUST_79914_PI429668098, CUST_79915_PI429668098	AT1G72970	AT1G72970	regulation of megagametogenesis and gametophyte development	-	-
isotig13622	374	CUST_33686_PI429668098, CUST_33687_PI429668098	AT1G72970	AT1G72970	regulation of megagametogenesis and gametophyte development	-	-
isotig19122	1504	CUST_101266_PI429668098, CUST_101267_PI429668098	AT1G74260	AT1G74260	regulation of megagametogenesis and gametophyte development	-	-
isotig04703	676	CUST_63142_PI429668098, CUST_63143_PI429668098	AT1G75350	emb2184	embryo defective phenotype	-	-
isotig04702	699	CUST_64518_PI429668098, CUST_64519_PI429668098	AT1G75350	emb2184	embryo defective phenotype	-	-
isotig04701	739	CUST_66844_PI429668098, CUST_66845_PI429668098	AT1G75350	emb2184	embryo defective phenotype	-	-
isotig04700	762	CUST_68212_PI429668098, CUST_68213_PI429668098	AT1G75350	emb2184	embryo defective phenotype	-	-
isotig19173	1493	CUST_100958_PI429668098, CUST_100959_PI429668098	AT1G75660	XRN3	-	meiotic	-
isotig17666	539	CUST_54480_PI429668098, CUST_54481_PI429668098	AT1G75660	XRN3	-	meiotic	-
isotig27681	670	CUST_62772_PI429668098, CUST_62773_PI429668098	AT1G75660	XRN3	-	meiotic	-
F6Z56EY01AXEOS	113	CUST_2209_PI429668098, CUST_2210_PI429668098	AT1G75660	XRN3	-	meiotic	-
HHKO36P02FL2B3	115	CUST_2644_PI429668098, CUST_2645_PI429668098	AT1G75660	XRN3	-	meiotic	-
isotig23138	1028	CUST_81450_PI429668098, CUST_81451_PI429668098	AT1G76110	AT1G76110	-	central cell; embryo sac	-
isotig20815	1263	CUST_92564_PI429668098, CUST_92565_PI429668098	AT1G76510	AT1G76510	-	gamete; egg cell; embryo sac	-
isotig31935	442	CUST_43422_PI429668098, CUST_43423_PI429668098	AT1G76510	AT1G76510	-	gamete; egg cell; embryo sac	-
HHKO36P02JQSY7	164	CUST_10193_PI429668098, CUST_10194_PI429668098	AT1G77300	AT1G77300	regulation of megagametogenesis and gametophyte development	-	-
HHKO36P01AN92T	139	CUST_6439_PI429668098, CUST_6440_PI429668098	AT1G77300	AT1G77300	regulation of megagametogenesis and gametophyte development	-	-
isotig12168	1206	CUST_90012_PI429668098, CUST_90013_PI429668098	AT1G77300	AT1G77300	regulation of megagametogenesis and gametophyte development	-	-
isotig12167	1239	CUST_91478_PI429668098, CUST_91479_PI429668098	AT1G77300	AT1G77300	regulation of megagametogenesis and gametophyte development	-	-
isotig32365	413	CUST_39208_PI429668098, CUST_39209_PI429668098	AT1G77320	MEI1	plant meiotic + regulation of megasporog + meiosis	meiotic	-
isotig21646	1172	CUST_88500_PI429668098, CUST_88501_PI429668098	AT1G77470	RFC3	-	gamete; egg cell; embryo sac	-
isotig03927	452	CUST_44650_PI429668098, CUST_44651_PI429668098	AT1G78130	UNE2	unfertilized embryo sac phenotype	endosperm	-
isotig03926	594	CUST_58254_PI429668098, CUST_58255_PI429668098	AT1G78130	UNE2	unfertilized embryo sac phenotype	endosperm	-
isotig03925	655	CUST_61884_PI429668098, CUST_61885_PI429668098	AT1G78130	UNE2	unfertilized embryo sac phenotype	endosperm	-
isotig18327	1722	CUST_105952_PI429668098, CUST_105953_PI429668098	AT1G78580	AT1G78580	essential for female gametogensis, fertilization, seed develpment + embryogenesis	-	-
F43FOUR01BJMAJ	484	CUST_48634_PI429668098, CUST_48635_PI429668098	AT1G78580	AT1G78580	essential for female gametogensis, fertilization, seed develpment + embryogenesis	-	-
F43FOUR01B8A9D	486	CUST_48900_PI429668098, CUST_48901_PI429668098	AT1G78580	AT1G78580	essential for female gametogensis, fertilization, seed develpment + embryogenesis	-	-
F43FOUR01B6G8K	489	CUST_49230_PI429668098, CUST_49231_PI429668098	AT1G78580	AT1G78580	essential for female gametogensis, fertilization, seed develpment + embryogenesis	-	-
isotig29662	554	CUST_55608_PI429668098, CUST_55609_PI429668098	AT1G78580	AT1G78580	essential for female gametogensis, fertilization, seed develpment + embryogenesis	-	-
isotig20333	1317	CUST_94814_PI429668098, CUST_94815_PI429668098	AT1G78580	AT1G78580	essential for female gametogensis, fertilization, seed develpment + embryogenesis	-	-
isotig10849	1531	CUST_101934_PI429668098, CUST_101935_PI429668098	AT1G78770	APC6	-	meiotic; gamete	-
isotig10850	1538	CUST_102102_PI429668098, CUST_102103_PI429668098	AT1G78770	APC6	-	meiotic; gamete	-
isotig25368	835	CUST_72074_PI429668098, CUST_72075_PI429668098	AT1G78790	MHF2	-	meiotic	-
isotig03456	1714	CUST_105816_PI429668098, CUST_105817_PI429668098	AT1G78900	AT1G78900	regulation of megagametogenesis and gametophyte development	-	-
isotig03457	1725	CUST_105988_PI429668098, CUST_105989_PI429668098	AT1G78900	AT1G78900	regulation of megagametogenesis and gametophyte development	-	-
isotig03455	1840	CUST_107498_PI429668098, CUST_107499_PI429668098	AT1G78900	AT1G78900	regulation of megagametogenesis and gametophyte development	-	-
isotig03454	1973	CUST_108556_PI429668098, CUST_108557_PI429668098	AT1G78900	AT1G78900	regulation of megagametogenesis and gametophyte development	-	-
isotig15270	420	CUST_40242_PI429668098, CUST_40243_PI429668098	AT1G78900	AT1G78900	regulation of megagametogenesis and gametophyte development	-	-
isotig31258	479	CUST_48006_PI429668098, CUST_48007_PI429668098	AT1G78900	AT1G78900	regulation of megagametogenesis and gametophyte development	-	-
isotig15190	718	CUST_65626_PI429668098, CUST_65627_PI429668098	AT1G78900	AT1G78900	regulation of megagametogenesis and gametophyte development	-	-
isotig15189	829	CUST_71778_PI429668098, CUST_71779_PI429668098	AT1G78900	AT1G78900	regulation of megagametogenesis and gametophyte development	-	-
isotig18109	1823	CUST_107306_PI429668098, CUST_107307_PI429668098	AT1G79050	RECA1	-	meiotic	-
isotig33646	236	CUST_19796_PI429668098, CUST_19797_PI429668098	AT1G79150	AT1G79150	-	gamete; egg cell; embryo sac	-
isotig23152	1030	CUST_81544_PI429668098, CUST_81545_PI429668098	AT1G79150	AT1G79150	-	gamete; egg cell; embryo sac	-
isotig20702	1276	CUST_93132_PI429668098, CUST_93133_PI429668098	AT1G79350	EMB1135	embryo defective phenotype	-	-
HHKO36P02G139A	159	CUST_9465_PI429668098, CUST_9466_PI429668098	AT1G79350	EMB1135	embryo defective phenotype	-	-
HHKO36P01AFEV5	236	CUST_19884_PI429668098, CUST_19885_PI429668098	AT1G79490	EMB2217	embryo defective phenotype	gamete; egg cell; embryo sac	-
HHKO36P01DEB8G	297	CUST_25886_PI429668098, CUST_25887_PI429668098	AT1G79490	EMB2217	embryo defective phenotype	gamete; egg cell; embryo sac	-
isotig24941	871	CUST_73802_PI429668098, CUST_73803_PI429668098	AT1G79490	EMB2217	embryo defective phenotype	gamete; egg cell; embryo sac	-
isotig27819	663	CUST_62370_PI429668098, CUST_62371_PI429668098	AT1G79650	RAD23B	-	meiotic	-
isotig11406	1351	CUST_96148_PI429668098, CUST_96149_PI429668098	AT1G79840	GL2	-	cell fate	-
isotig11405	1402	CUST_98088_PI429668098, CUST_98089_PI429668098	AT1G79840	GL2	-	cell fate	-
HHKO36P02JDLGG	151	CUST_8265_PI429668098, CUST_8266_PI429668098	AT1G79840	GL2	-	cell fate	-
F43FOUR02EH4H1	109	CUST_1461_PI429668098, CUST_1462_PI429668098	AT1G79860	ROPGEF12	maternal effect embryo arrest phenotype	-	-
HHKO36P01EWHIB	127	CUST_4479_PI429668098, CUST_4480_PI429668098	AT1G79860	ROPGEF12	maternal effect embryo arrest phenotype	-	-
isotig25872	787	CUST_69554_PI429668098, CUST_69555_PI429668098	AT1G79860	ROPGEF12	maternal effect embryo arrest phenotype	-	-
isotig14088	913	CUST_75794_PI429668098, CUST_75795_PI429668098	AT1G79860	ROPGEF12	maternal effect embryo arrest phenotype	-	-
isotig14087	943	CUST_77348_PI429668098, CUST_77349_PI429668098	AT1G79860	ROPGEF12	maternal effect embryo arrest phenotype	-	-
isotig27378	689	CUST_63948_PI429668098, CUST_63949_PI429668098	AT1G79890	AT1G79890	-	meiotic	-
isotig02535	2222	CUST_109590_PI429668098, CUST_109591_PI429668098	AT1G80070	SUS2	embryo defective phenotype	-	-
isotig02533	2230	CUST_109618_PI429668098, CUST_109619_PI429668098	AT1G80070	SUS2	embryo defective phenotype	-	-
isotig02534	2261	CUST_109706_PI429668098, CUST_109707_PI429668098	AT1G80070	SUS2	embryo defective phenotype	-	-
HHKO36P02FO01A	201	CUST_15440_PI429668098, CUST_15441_PI429668098	AT1G80070	SUS2	embryo defective phenotype	-	-
isotig02536	263	CUST_22544_PI429668098, CUST_22545_PI429668098	AT1G80070	SUS2	embryo defective phenotype	-	-
F43FOUR04JEVAB	286	CUST_24784_PI429668098, CUST_24785_PI429668098	AT1G80070	SUS2	embryo defective phenotype	-	-
F6Z56EY03FVCGN	334	CUST_29392_PI429668098, CUST_29393_PI429668098	AT1G80070	SUS2	embryo defective phenotype	-	-
F6Z56EY02C4NTQ	377	CUST_34146_PI429668098, CUST_34147_PI429668098	AT1G80070	SUS2	embryo defective phenotype	-	-
F6Z56EY03G32KB	485	CUST_48820_PI429668098, CUST_48821_PI429668098	AT1G80070	SUS2	embryo defective phenotype	-	-
HHKO36P01CZCUW	161	CUST_9783_PI429668098, CUST_9784_PI429668098	AT1G80090	AT1G80090	regulation of megagametogenesis and gametophyte development	-	-
isotig28259	635	CUST_60744_PI429668098, CUST_60745_PI429668098	AT1G80260	emb1427	embryo defective phenotype	-	-
isotig06739	1549	CUST_102372_PI429668098, CUST_102373_PI429668098	AT1G80410	OMISHA	essential for female gametogensis, fertilization, seed develpment	-	-
isotig06738	1600	CUST_103572_PI429668098, CUST_103573_PI429668098	AT1G80410	OMISHA	essential for female gametogensis, fertilization, seed develpment	-	-
isotig06737	1612	CUST_103864_PI429668098, CUST_103865_PI429668098	AT1G80410	OMISHA	essential for female gametogensis, fertilization, seed develpment	-	-
F43FOUR02DM5AB	497	CUST_50284_PI429668098, CUST_50285_PI429668098	AT1G80410	OMISHA	essential for female gametogensis, fertilization, seed develpment	-	-
isotig00276	956	CUST_77920_PI429668098, CUST_77921_PI429668098	AT1G80410	OMISHA	essential for female gametogensis, fertilization, seed develpment	-	-
isotig24196	934	CUST_76882_PI429668098, CUST_76883_PI429668098	AT1G80620	AT1G80620	-	gamete; egg cell; embryo sac	-
isotig24271	929	CUST_76618_PI429668098, CUST_76619_PI429668098	AT2G01110	APG2	unfertilized embryo sac phenotype	endosperm	-
isotig07293	1411	CUST_98408_PI429668098, CUST_98409_PI429668098	AT2G01110	APG2	unfertilized embryo sac phenotype	endosperm	-
isotig07292	1425	CUST_98946_PI429668098, CUST_98947_PI429668098	AT2G01110	APG2	unfertilized embryo sac phenotype	endosperm	-
isotig28475	621	CUST_59954_PI429668098, CUST_59955_PI429668098	AT2G01120	ORC4	-	meiotic; gamete; egg cell; embryo sac	-
isotig25763	801	CUST_70334_PI429668098, CUST_70335_PI429668098	AT2G01120	ORC4	-	meiotic; gamete; egg cell; embryo sac	-
isotig19870	1376	CUST_97178_PI429668098, CUST_97179_PI429668098	AT2G01620	MEE11	maternal effect embryo arrest phenotype	-	-
HHKO36P02F3R94	272	CUST_23456_PI429668098, CUST_23457_PI429668098	AT2G01730	CPSF73-II	regulation of megagametogenesis and gametophyte development	central cell; embryo sac	-
F6Z56EY01CFMBJ	360	CUST_32056_PI429668098, CUST_32057_PI429668098	AT2G01730	CPSF73-II	regulation of megagametogenesis and gametophyte development	central cell; embryo sac	-
isotig32189	426	CUST_41206_PI429668098, CUST_41207_PI429668098	AT2G01730	CPSF73-II	regulation of megagametogenesis and gametophyte development	central cell; embryo sac	-
isotig31649	457	CUST_45292_PI429668098, CUST_45293_PI429668098	AT2G01730	CPSF73-II	regulation of megagametogenesis and gametophyte development	central cell; embryo sac	-
HHKO36P01CYO1N	217	CUST_17582_PI429668098, CUST_17583_PI429668098	AT2G01820	AT2G01820	regulation of megagametogenesis and gametophyte development	-	-
isotig20947	1247	CUST_91840_PI429668098, CUST_91841_PI429668098	AT2G01820	AT2G01820	regulation of megagametogenesis and gametophyte development	-	-
isotig20144	1343	CUST_95834_PI429668098, CUST_95835_PI429668098	AT2G01820	AT2G01820	regulation of megagametogenesis and gametophyte development	-	-
isotig29025	592	CUST_58188_PI429668098, CUST_58189_PI429668098	AT2G01860	EMB975	embryo defective phenotype	-	-
isotig21834	1152	CUST_87544_PI429668098, CUST_87545_PI429668098	AT2G01860	EMB975	embryo defective phenotype	-	-
isotig07767	1528	CUST_101860_PI429668098, CUST_101861_PI429668098	AT2G01860	EMB975	embryo defective phenotype	-	-
isotig14788	622	CUST_59968_PI429668098, CUST_59969_PI429668098	AT2G02240	MEE66	maternal effect embryo arrest phenotype	-	-
isotig13398	938	CUST_77046_PI429668098, CUST_77047_PI429668098	AT2G02240	MEE66	maternal effect embryo arrest phenotype	-	-
isotig13397	1125	CUST_86276_PI429668098, CUST_86277_PI429668098	AT2G02240	MEE66	maternal effect embryo arrest phenotype	-	-
isotig05066	1194	CUST_89480_PI429668098, CUST_89481_PI429668098	AT2G02240	MEE66	maternal effect embryo arrest phenotype	-	-
isotig05068	1200	CUST_89750_PI429668098, CUST_89751_PI429668098	AT2G02240	MEE66	maternal effect embryo arrest phenotype	-	-
isotig05067	1201	CUST_89788_PI429668098, CUST_89789_PI429668098	AT2G02240	MEE66	maternal effect embryo arrest phenotype	-	-
isotig00519	966	CUST_78426_PI429668098, CUST_78427_PI429668098	AT2G02240	MEE66	maternal effect embryo arrest phenotype	-	-
isotig00521	1035	CUST_81728_PI429668098, CUST_81729_PI429668098	AT2G02240	MEE66	maternal effect embryo arrest phenotype	-	-
isotig26266	767	CUST_68510_PI429668098, CUST_68511_PI429668098	AT2G02880	AT2G02880	-	gamete; egg cell; embryo sac	-
isotig15552	277	CUST_23922_PI429668098, CUST_23923_PI429668098	AT2G02955	MEE12	maternal effect embryo arrest phenotype	-	-
isotig17554	317	CUST_27764_PI429668098, CUST_27765_PI429668098	AT2G02955	MEE12	maternal effect embryo arrest phenotype	-	-
isotig17553	353	CUST_31238_PI429668098, CUST_31239_PI429668098	AT2G02955	MEE12	maternal effect embryo arrest phenotype	-	-
isotig24453	914	CUST_75854_PI429668098, CUST_75855_PI429668098	AT2G02955	MEE12	maternal effect embryo arrest phenotype	-	-
isotig15551	1166	CUST_88170_PI429668098, CUST_88171_PI429668098	AT2G02955	MEE12	maternal effect embryo arrest phenotype	-	-
isotig32419	411	CUST_38902_PI429668098, CUST_38903_PI429668098	AT2G03050	EMB93	embryo defective phenotype	-	-
isotig19177	1491	CUST_100912_PI429668098, CUST_100913_PI429668098	AT2G03060	AT2G03060	regulation of megagametogenesis and gametophyte development	-	-
isotig22258	1110	CUST_85554_PI429668098, CUST_85555_PI429668098	AT2G03070	MED8	-	meiotic	-
isotig19128	1501	CUST_101180_PI429668098, CUST_101181_PI429668098	AT2G03120	AT2G03120	regulation of megagametogenesis and gametophyte development	-	-
isotig20596	1287	CUST_93622_PI429668098, CUST_93623_PI429668098	AT2G03120	AT2G03120	regulation of megagametogenesis and gametophyte development	-	-
isotig22272	1090	CUST_84570_PI429668098, CUST_84571_PI429668098	AT2G03150	emb1579	embryo defective phenotype	-	-
HHKO36P02IE42U	241	CUST_20394_PI429668098, CUST_20395_PI429668098	AT2G03150	emb1579	embryo defective phenotype	-	-
isotig26439	621	CUST_59932_PI429668098, CUST_59933_PI429668098	AT2G03430	AT2G03430	-	meiotic	-
isotig27315	694	CUST_64260_PI429668098, CUST_64261_PI429668098	AT2G03430	AT2G03430	-	meiotic	-
isotig22650	1073	CUST_83646_PI429668098, CUST_83647_PI429668098	AT2G03670	CDC48B	-	gamete; egg cell; embryo sac	-
isotig01543	1531	CUST_101928_PI429668098, CUST_101929_PI429668098	AT2G04030	CR88	embryo defective phenotype	-	-
isotig01542	1552	CUST_102422_PI429668098, CUST_102423_PI429668098	AT2G04030	CR88	embryo defective phenotype	-	-
isotig01541	1569	CUST_102838_PI429668098, CUST_102839_PI429668098	AT2G04030	CR88	embryo defective phenotype	-	-
isotig01540	1590	CUST_103286_PI429668098, CUST_103287_PI429668098	AT2G04030	CR88	embryo defective phenotype	-	-
isotig01538	1665	CUST_104932_PI429668098, CUST_104933_PI429668098	AT2G04030	CR88	embryo defective phenotype	-	-
isotig01539	1665	CUST_104934_PI429668098, CUST_104935_PI429668098	AT2G04030	CR88	embryo defective phenotype	-	-
isotig01536	1686	CUST_105316_PI429668098, CUST_105317_PI429668098	AT2G04030	CR88	embryo defective phenotype	-	-
isotig01537	1686	CUST_105318_PI429668098, CUST_105319_PI429668098	AT2G04030	CR88	embryo defective phenotype	-	-
isotig22860	1054	CUST_82662_PI429668098, CUST_82663_PI429668098	AT2G04030	CR88	embryo defective phenotype	-	-
HHKO36P01E02F6	168	CUST_10878_PI429668098, CUST_10879_PI429668098	AT2G04660	APC2	regulation of megagametogenesis and gametophyte development	gamete	-
HHKO36P01CC6XU	362	CUST_32348_PI429668098, CUST_32349_PI429668098	AT2G04660	APC2	regulation of megagametogenesis and gametophyte development	gamete	-
isotig25501	825	CUST_71618_PI429668098, CUST_71619_PI429668098	AT2G04660	APC2	regulation of megagametogenesis and gametophyte development	gamete	-
HHKO36P01ECYNQ	175	CUST_11872_PI429668098, CUST_11873_PI429668098	AT2G04660	APC2	regulation of megagametogenesis and gametophyte development	gamete	-
isotig18605	1627	CUST_104190_PI429668098, CUST_104191_PI429668098	AT2G04842	EMB2761	embryo defective phenotype	-	-
isotig32560	401	CUST_37376_PI429668098, CUST_37377_PI429668098	AT2G04842	EMB2761	embryo defective phenotype	-	-
isotig20034	1356	CUST_96392_PI429668098, CUST_96393_PI429668098	AT2G05120	AT2G05120	-	gamete; egg cell; embryo sac	-
isotig19835	1380	CUST_97330_PI429668098, CUST_97331_PI429668098	AT2G06210	ELF8	-	meiotic	-
isotig11331	1997	CUST_108716_PI429668098, CUST_108717_PI429668098	AT2G06510	RPA1A	plant meiotic + regulation of megasporog + meiosis	meiotic; gamete; egg cell; embryo sac	-
HHKO36P02F7DME	106	CUST_1137_PI429668098, CUST_1138_PI429668098	AT2G07050	AT2G07050	regulation of megagametogenesis and gametophyte development	-	-
F6Z56EY01ASM3J	381	CUST_34694_PI429668098, CUST_34695_PI429668098	AT2G07050	AT2G07050	regulation of megagametogenesis and gametophyte development	-	-
isotig30558	511	CUST_51876_PI429668098, CUST_51877_PI429668098	AT2G07050	AT2G07050	regulation of megagametogenesis and gametophyte development	-	-
isotig03653	1258	CUST_92296_PI429668098, CUST_92297_PI429668098	AT2G07050	AT2G07050	regulation of megagametogenesis and gametophyte development	-	-
isotig03652	1271	CUST_92886_PI429668098, CUST_92887_PI429668098	AT2G07050	AT2G07050	regulation of megagametogenesis and gametophyte development	-	-
isotig03651	1281	CUST_93308_PI429668098, CUST_93309_PI429668098	AT2G07050	AT2G07050	regulation of megagametogenesis and gametophyte development	-	-
isotig03650	1289	CUST_93674_PI429668098, CUST_93675_PI429668098	AT2G07050	AT2G07050	regulation of megagametogenesis and gametophyte development	-	-
HHKO36P02FUHZO	104	CUST_696_PI429668098, CUST_697_PI429668098	AT2G07050	AT2G07050	regulation of megagametogenesis and gametophyte development	-	-
HHKO36P01CO81I	218	CUST_17670_PI429668098, CUST_17671_PI429668098	AT2G13680	CALS5	regulation of megagametogenesis and gametophyte development	meiotic	-
F6Z56EY01CMOKP	402	CUST_37550_PI429668098, CUST_37551_PI429668098	AT2G13680	CALS5	regulation of megagametogenesis and gametophyte development	meiotic	-
F43FOUR03FU8BX	126	CUST_4215_PI429668098, CUST_4216_PI429668098	AT2G13680	CALS5	regulation of megagametogenesis and gametophyte development	meiotic	-
F6Z56EY01AU7UK	452	CUST_44744_PI429668098, CUST_44745_PI429668098	AT2G13680	CALS5	regulation of megagametogenesis and gametophyte development	meiotic	-
HHKO36P01C4FCM	142	CUST_6853_PI429668098, CUST_6854_PI429668098	AT2G13680	CALS5	regulation of megagametogenesis and gametophyte development	meiotic	-
isotig13068	1041	CUST_82066_PI429668098, CUST_82067_PI429668098	AT2G13680	CALS5	regulation of megagametogenesis and gametophyte development	meiotic	-
isotig13067	1139	CUST_87018_PI429668098, CUST_87019_PI429668098	AT2G13680	CALS5	regulation of megagametogenesis and gametophyte development	meiotic	-
isotig20571	1290	CUST_93746_PI429668098, CUST_93747_PI429668098	AT2G13680	CALS5	regulation of megagametogenesis and gametophyte development	meiotic	-
isotig23473	993	CUST_79718_PI429668098, CUST_79719_PI429668098	AT2G14050	MCM9	-	meiotic	-
HHKO36P02JOH5C	192	CUST_14258_PI429668098, CUST_14259_PI429668098	AT2G14050	MCM9	-	meiotic	-
HHKO36P02G6XUH	287	CUST_24912_PI429668098, CUST_24913_PI429668098	AT2G14050	MCM9	-	meiotic	-
HHKO36P02IXQCI	302	CUST_26376_PI429668098, CUST_26377_PI429668098	AT2G14050	MCM9	-	meiotic	-
isotig11497	1522	CUST_101720_PI429668098, CUST_101721_PI429668098	AT2G14680	MEE13	maternal effect embryo arrest phenotype	-	-
isotig31771	447	CUST_44040_PI429668098, CUST_44041_PI429668098	AT2G14680	MEE13	maternal effect embryo arrest phenotype	-	-
isotig22594	1076	CUST_83850_PI429668098, CUST_83851_PI429668098	AT2G14680	MEE13	maternal effect embryo arrest phenotype	-	-
isotig11498	1193	CUST_89428_PI429668098, CUST_89429_PI429668098	AT2G14680	MEE13	maternal effect embryo arrest phenotype	-	-
isotig18996	1529	CUST_101900_PI429668098, CUST_101901_PI429668098	AT2G14750	APK	gamete generation	gamete	-
isotig12920	1080	CUST_84056_PI429668098, CUST_84057_PI429668098	AT2G14750	APK	gamete generation	gamete	-
isotig12919	1137	CUST_86914_PI429668098, CUST_86915_PI429668098	AT2G14750	APK	gamete generation	gamete	-
isotig15153	1242	CUST_91608_PI429668098, CUST_91609_PI429668098	AT2G14750	APK	gamete generation	gamete	-
isotig06228	624	CUST_60062_PI429668098, CUST_60063_PI429668098	AT2G15890	MEE14	maternal effect embryo arrest phenotype	-	-
isotig06227	719	CUST_65674_PI429668098, CUST_65675_PI429668098	AT2G15890	MEE14	maternal effect embryo arrest phenotype	-	-
isotig06226	983	CUST_79220_PI429668098, CUST_79221_PI429668098	AT2G15890	MEE14	maternal effect embryo arrest phenotype	-	-
isotig06225	1078	CUST_83936_PI429668098, CUST_83937_PI429668098	AT2G15890	MEE14	maternal effect embryo arrest phenotype	-	-
isotig14476	381	CUST_34618_PI429668098, CUST_34619_PI429668098	AT2G16570	ASE1	-	gamete; egg cell; embryo sac	-
isotig12377	1584	CUST_103172_PI429668098, CUST_103173_PI429668098	AT2G16780	MSI2	-	meiotic; gamete; egg cell; embryo sac	-
isotig26624	742	CUST_67052_PI429668098, CUST_67053_PI429668098	AT2G16780	MSI2	-	meiotic; gamete; egg cell; embryo sac	-
isotig12378	805	CUST_70534_PI429668098, CUST_70535_PI429668098	AT2G16780	MSI2	-	meiotic; gamete; egg cell; embryo sac	-
isotig29319	572	CUST_56840_PI429668098, CUST_56841_PI429668098	AT2G16910	AT2G16910	regulation of megagametogenesis and gametophyte development	-	-
isotig12472	955	CUST_77882_PI429668098, CUST_77883_PI429668098	AT2G16910	AT2G16910	regulation of megagametogenesis and gametophyte development	-	-
isotig12471	1401	CUST_98046_PI429668098, CUST_98047_PI429668098	AT2G16910	AT2G16910	regulation of megagametogenesis and gametophyte development	-	-
isotig19484	1437	CUST_99350_PI429668098, CUST_99351_PI429668098	AT2G17250	EMB2762	embryo defective phenotype	-	-
HHKO36P01DGOKK	488	CUST_49174_PI429668098, CUST_49175_PI429668098	AT2G17510	EMB2763	embryo defective phenotype	-	-
isotig21520	1186	CUST_89152_PI429668098, CUST_89153_PI429668098	AT2G17510	EMB2763	embryo defective phenotype	-	-
isotig20512	1292	CUST_93806_PI429668098, CUST_93807_PI429668098	AT2G17950	WUS	plant meiotic + regulation of megasporog + meiosis	-	-
isotig23327	1011	CUST_80648_PI429668098, CUST_80649_PI429668098	AT2G18290	APC10	-	gamete	-
isotig13114	1041	CUST_82068_PI429668098, CUST_82069_PI429668098	AT2G18330	AT2G18330	-	gamete; egg cell; embryo sac	-
isotig13113	1116	CUST_85836_PI429668098, CUST_85837_PI429668098	AT2G18330	AT2G18330	-	gamete; egg cell; embryo sac	-
isotig24962	859	CUST_73244_PI429668098, CUST_73245_PI429668098	AT2G18390	TTN5	regulation of megagametogenesis and gametophyte development	endosperm	-
F6Z56EY02EU6QO	411	CUST_38984_PI429668098, CUST_38985_PI429668098	AT2G18510	emb2444	embryo defective phenotype	-	-
isotig19586	1422	CUST_98850_PI429668098, CUST_98851_PI429668098	AT2G18510	emb2444	embryo defective phenotype	-	-
F43FOUR02EGKUF	326	CUST_28648_PI429668098, CUST_28649_PI429668098	AT2G20140	RPT2b	gamete generation	gamete	-
F43FOUR02DUH51	478	CUST_47902_PI429668098, CUST_47903_PI429668098	AT2G20140	RPT2b	gamete generation	gamete	-
isotig30451	516	CUST_52460_PI429668098, CUST_52461_PI429668098	AT2G20490	NOP10	regulation of megagametogenesis and gametophyte development	central cell; embryo sac	-
isotig29147	587	CUST_57896_PI429668098, CUST_57897_PI429668098	AT2G20490	NOP10	regulation of megagametogenesis and gametophyte development	central cell; embryo sac	-
isotig16542	525	CUST_53304_PI429668098, CUST_53305_PI429668098	AT2G20585	NFD6	-	central cell; embryo sac	-
isotig15534	555	CUST_55668_PI429668098, CUST_55669_PI429668098	AT2G20585	NFD6	-	central cell; embryo sac	-
isotig16034	559	CUST_55928_PI429668098, CUST_55929_PI429668098	AT2G20585	NFD6	-	central cell; embryo sac	-
isotig16541	610	CUST_59298_PI429668098, CUST_59299_PI429668098	AT2G20585	NFD6	-	central cell; embryo sac	-
isotig04100	620	CUST_59860_PI429668098, CUST_59861_PI429668098	AT2G20585	NFD6	-	central cell; embryo sac	-
isotig04099	648	CUST_61428_PI429668098, CUST_61429_PI429668098	AT2G20585	NFD6	-	central cell; embryo sac	-
isotig04098	660	CUST_62158_PI429668098, CUST_62159_PI429668098	AT2G20585	NFD6	-	central cell; embryo sac	-
isotig04097	688	CUST_63830_PI429668098, CUST_63831_PI429668098	AT2G20585	NFD6	-	central cell; embryo sac	-
isotig16033	740	CUST_66904_PI429668098, CUST_66905_PI429668098	AT2G20585	NFD6	-	central cell; embryo sac	-
isotig04096	754	CUST_67748_PI429668098, CUST_67749_PI429668098	AT2G20585	NFD6	-	central cell; embryo sac	-
isotig04095	782	CUST_69238_PI429668098, CUST_69239_PI429668098	AT2G20585	NFD6	-	central cell; embryo sac	-
isotig15533	894	CUST_74882_PI429668098, CUST_74883_PI429668098	AT2G20585	NFD6	-	central cell; embryo sac	-
isotig19515	1431	CUST_99190_PI429668098, CUST_99191_PI429668098	AT2G20710	AT2G20710	-	gamete; egg cell; embryo sac	-
isotig30887	497	CUST_50252_PI429668098, CUST_50253_PI429668098	AT2G20710	AT2G20710	-	gamete; egg cell; embryo sac	-
isotig24125	941	CUST_77244_PI429668098, CUST_77245_PI429668098	AT2G21470	SAE2	embryo defective phenotype	-	-
isotig23668	979	CUST_79054_PI429668098, CUST_79055_PI429668098	AT2G21470	SAE2	embryo defective phenotype	-	-
isotig22898	1053	CUST_82626_PI429668098, CUST_82627_PI429668098	AT2G21470	SAE2	embryo defective phenotype	-	-
isotig21411	1194	CUST_89508_PI429668098, CUST_89509_PI429668098	AT2G21470	SAE2	embryo defective phenotype	-	-
HHKO36P01EMPDZ	209	CUST_16504_PI429668098, CUST_16505_PI429668098	AT2G21470	SAE2	embryo defective phenotype	-	-
HHKO36P02JYSVM	211	CUST_16730_PI429668098, CUST_16731_PI429668098	AT2G21470	SAE2	embryo defective phenotype	-	-
isotig28980	594	CUST_58306_PI429668098, CUST_58307_PI429668098	AT2G21650	MEE3	maternal effect embryo arrest phenotype	-	-
isotig28716	606	CUST_59066_PI429668098, CUST_59067_PI429668098	AT2G21710	EMB2219	essential for female gametogensis, fertilization, seed develpment	-	-
isotig26873	723	CUST_65946_PI429668098, CUST_65947_PI429668098	AT2G21710	EMB2219	essential for female gametogensis, fertilization, seed develpment	-	-
isotig07934	702	CUST_64714_PI429668098, CUST_64715_PI429668098	AT2G21870	AT2G21870	regulation of megagametogenesis and gametophyte development	-	-
isotig07933	1105	CUST_85282_PI429668098, CUST_85283_PI429668098	AT2G21870	AT2G21870	regulation of megagametogenesis and gametophyte development	-	-
isotig22192	1113	CUST_85684_PI429668098, CUST_85685_PI429668098	AT2G21870	AT2G21870	regulation of megagametogenesis and gametophyte development	-	-
HHKO36P02HXCES	158	CUST_9217_PI429668098, CUST_9218_PI429668098	AT2G21870	AT2G21870	regulation of megagametogenesis and gametophyte development	-	-
isotig15354	591	CUST_58092_PI429668098, CUST_58093_PI429668098	AT2G22140	EME1B	-	meiotic	-
isotig15353	913	CUST_75802_PI429668098, CUST_75803_PI429668098	AT2G22140	EME1B	-	meiotic	-
HHKO36P02H0HIJ	184	CUST_13150_PI429668098, CUST_13151_PI429668098	AT2G22140	EME1B	-	meiotic	-
isotig17963	1920	CUST_108194_PI429668098, CUST_108195_PI429668098	AT2G22250	AAT	maternal effect embryo arrest phenotype	-	-
isotig31353	474	CUST_47400_PI429668098, CUST_47401_PI429668098	AT2G22540	SVP	-	meiotic	-
isotig13666	977	CUST_78940_PI429668098, CUST_78941_PI429668098	AT2G22540	SVP	-	meiotic	-
isotig13665	1006	CUST_80360_PI429668098, CUST_80361_PI429668098	AT2G22540	SVP	-	meiotic	-
isotig31302	478	CUST_47888_PI429668098, CUST_47889_PI429668098	AT2G22870	EMB2001	embryo defective phenotype	-	-
isotig29315	575	CUST_57022_PI429668098, CUST_57023_PI429668098	AT2G22870	EMB2001	embryo defective phenotype	-	-
isotig17455	390	CUST_35780_PI429668098, CUST_35781_PI429668098	AT2G22950	AT2G22950	regulation of megagametogenesis and gametophyte development	-	-
F6Z56EY01A1NR2	287	CUST_24880_PI429668098, CUST_24881_PI429668098	AT2G24840	AGL61	regulation of megagametogenesis + seed development and size regulation + embryo defective phenotype	central cell; embryo sac	-
F6Z56EY02DYJVI	373	CUST_33624_PI429668098, CUST_33625_PI429668098	AT2G24840	AGL61	regulation of megagametogenesis + seed development and size regulation + embryo defective phenotype	central cell; embryo sac	-
F43FOUR02DXKEN	394	CUST_36376_PI429668098, CUST_36377_PI429668098	AT2G24840	AGL61	regulation of megagametogenesis + seed development and size regulation + embryo defective phenotype	central cell; embryo sac	-
HHKO36P01B597Q	269	CUST_23208_PI429668098, CUST_23209_PI429668098	AT2G25660	emb2410	embryo defective phenotype	-	-
F6Z56EY01A9YBM	308	CUST_26946_PI429668098, CUST_26947_PI429668098	AT2G25660	emb2410	embryo defective phenotype	-	-
HHKO36P01B0A40	394	CUST_36452_PI429668098, CUST_36453_PI429668098	AT2G25660	emb2410	embryo defective phenotype	-	-
F6Z56EY04JHFTH	441	CUST_43390_PI429668098, CUST_43391_PI429668098	AT2G25660	emb2410	embryo defective phenotype	-	-
isotig25100	853	CUST_72908_PI429668098, CUST_72909_PI429668098	AT2G25660	emb2410	embryo defective phenotype	-	-
HHKO36P02GKNE0	148	CUST_7863_PI429668098, CUST_7864_PI429668098	AT2G25660	emb2410	embryo defective phenotype	-	-
isotig24281	927	CUST_76498_PI429668098, CUST_76499_PI429668098	AT2G26060	emb1345	embryo defective phenotype	-	-
isotig24211	933	CUST_76836_PI429668098, CUST_76837_PI429668098	AT2G26060	emb1345	embryo defective phenotype	-	-
isotig08827	1865	CUST_107742_PI429668098, CUST_107743_PI429668098	AT2G26330	ERECTA	sporophytic mutants with gametophytic defects	-	-
isotig08826	1888	CUST_107952_PI429668098, CUST_107953_PI429668098	AT2G26330	ERECTA	sporophytic mutants with gametophytic defects	-	-
HHKO36P01BQU1A	187	CUST_13572_PI429668098, CUST_13573_PI429668098	AT2G26330	ERECTA	sporophytic mutants with gametophytic defects	-	-
HHKO36P01BGXF3	190	CUST_13982_PI429668098, CUST_13983_PI429668098	AT2G26330	ERECTA	sporophytic mutants with gametophytic defects	-	-
isotig29948	540	CUST_54592_PI429668098, CUST_54593_PI429668098	AT2G26330	ERECTA	sporophytic mutants with gametophytic defects	-	-
isotig17007	602	CUST_58804_PI429668098, CUST_58805_PI429668098	AT2G26330	ERECTA	sporophytic mutants with gametophytic defects	-	-
isotig32129	432	CUST_42086_PI429668098, CUST_42087_PI429668098	AT2G26430	RCY1	-	meiotic	-
isotig21470	1190	CUST_89296_PI429668098, CUST_89297_PI429668098	AT2G26430	RCY1	-	meiotic	-
HHKO36P01ANWK8	257	CUST_22010_PI429668098, CUST_22011_PI429668098	AT2G26510	PDE135	embryo defective phenotype	-	-
isotig13632	973	CUST_78750_PI429668098, CUST_78751_PI429668098	AT2G26510	PDE135	embryo defective phenotype	-	-
isotig13631	1023	CUST_81212_PI429668098, CUST_81213_PI429668098	AT2G26510	PDE135	embryo defective phenotype	-	-
HHKO36P02HDKHQ	103	CUST_582_PI429668098, CUST_583_PI429668098	AT2G26510	PDE135	embryo defective phenotype	-	-
isotig19289	1472	CUST_100392_PI429668098, CUST_100393_PI429668098	AT2G26830	emb1187	embryo defective phenotype	-	-
isotig12795	1609	CUST_103798_PI429668098, CUST_103799_PI429668098	AT2G26830	emb1187	embryo defective phenotype	-	-
isotig12796	643	CUST_61178_PI429668098, CUST_61179_PI429668098	AT2G26830	emb1187	embryo defective phenotype	-	-
isotig18647	1616	CUST_103970_PI429668098, CUST_103971_PI429668098	AT2G26890	GRV2	embryo defective phenotype	-	-
F43FOUR04ICM5G	493	CUST_49756_PI429668098, CUST_49757_PI429668098	AT2G26890	GRV2	embryo defective phenotype	-	-
F6Z56EY04I0U9T	494	CUST_49916_PI429668098, CUST_49917_PI429668098	AT2G26890	GRV2	embryo defective phenotype	-	-
isotig25692	811	CUST_70848_PI429668098, CUST_70849_PI429668098	AT2G26890	GRV2	embryo defective phenotype	-	-
isotig19055	1517	CUST_101590_PI429668098, CUST_101591_PI429668098	AT2G27170	TTN7	-	meiotic	-
isotig24447	914	CUST_75852_PI429668098, CUST_75853_PI429668098	AT2G27170	TTN7	-	meiotic	-
isotig08268	250	CUST_21278_PI429668098, CUST_21279_PI429668098	AT2G27170	TTN7	-	meiotic	-
isotig32076	433	CUST_42200_PI429668098, CUST_42201_PI429668098	AT2G27760	IPT2	-	meiotic	-
isotig31567	463	CUST_46072_PI429668098, CUST_46073_PI429668098	AT2G27760	IPT2	-	meiotic	-
isotig31470	468	CUST_46644_PI429668098, CUST_46645_PI429668098	AT2G27760	IPT2	-	meiotic	-
isotig01898	848	CUST_72676_PI429668098, CUST_72677_PI429668098	AT2G27760	IPT2	-	meiotic	-
isotig10679	2051	CUST_109010_PI429668098, CUST_109011_PI429668098	AT2G27880	AGO5	affected in cell specification	-	-
isotig15448	687	CUST_63790_PI429668098, CUST_63791_PI429668098	AT2G27880	AGO5	affected in cell specification	-	-
isotig15447	789	CUST_69648_PI429668098, CUST_69649_PI429668098	AT2G27880	AGO5	affected in cell specification	-	-
isotig10680	1160	CUST_87902_PI429668098, CUST_87903_PI429668098	AT2G27880	AGO5	affected in cell specification	-	-
isotig17884	2009	CUST_108790_PI429668098, CUST_108791_PI429668098	AT2G28000	AT2G28000	embryogenesis	-	-
isotig18939	1543	CUST_102208_PI429668098, CUST_102209_PI429668098	AT2G28450	AT2G28450	-	gamete; egg cell; embryo sac	-
isotig06643	1748	CUST_106344_PI429668098, CUST_106345_PI429668098	AT2G28600	AT2G28600	-	gamete; egg cell; embryo sac	-
isotig06641	1750	CUST_106378_PI429668098, CUST_106379_PI429668098	AT2G28600	AT2G28600	-	gamete; egg cell; embryo sac	-
isotig06642	1751	CUST_106392_PI429668098, CUST_106393_PI429668098	AT2G28600	AT2G28600	-	gamete; egg cell; embryo sac	-
isotig20084	1351	CUST_96172_PI429668098, CUST_96173_PI429668098	AT2G28600	AT2G28600	-	gamete; egg cell; embryo sac	-
isotig18199	1770	CUST_106650_PI429668098, CUST_106651_PI429668098	AT2G30490	AT2G30490	regulation of megagametogenesis and gametophyte development	-	-
isotig13870	896	CUST_74980_PI429668098, CUST_74981_PI429668098	AT2G30490	AT2G30490	regulation of megagametogenesis and gametophyte development	-	-
isotig13869	1021	CUST_81106_PI429668098, CUST_81107_PI429668098	AT2G30490	AT2G30490	regulation of megagametogenesis and gametophyte development	-	-
isotig21545	1178	CUST_88784_PI429668098, CUST_88785_PI429668098	AT2G30920	COQ3	embryo defective phenotype	-	-
F43FOUR03GCODA	114	CUST_2374_PI429668098, CUST_2375_PI429668098	AT2G31170	SYCO ARATH	regulation of megagametogenesis and gametophyte development	central cell; embryo sac	-
F6Z56EY01BJIMO	382	CUST_34788_PI429668098, CUST_34789_PI429668098	AT2G31170	SYCO ARATH	regulation of megagametogenesis and gametophyte development	central cell; embryo sac	-
F43FOUR03GNWBO	166	CUST_10410_PI429668098, CUST_10411_PI429668098	AT2G31170	SYCO ARATH	regulation of megagametogenesis and gametophyte development	central cell; embryo sac	-
F43FOUR03GG10K	231	CUST_19232_PI429668098, CUST_19233_PI429668098	AT2G31170	SYCO ARATH	regulation of megagametogenesis and gametophyte development	central cell; embryo sac	-
F43FOUR03HAN75	290	CUST_25166_PI429668098, CUST_25167_PI429668098	AT2G31170	SYCO ARATH	regulation of megagametogenesis and gametophyte development	central cell; embryo sac	-
F43FOUR03FJUVC	146	CUST_7447_PI429668098, CUST_7448_PI429668098	AT2G31170	SYCO ARATH	regulation of megagametogenesis and gametophyte development	central cell; embryo sac	-
isotig09928	574	CUST_56928_PI429668098, CUST_56929_PI429668098	AT2G31305	AT2G31305	embryogenesis	-	-
isotig09927	595	CUST_58338_PI429668098, CUST_58339_PI429668098	AT2G31305	AT2G31305	embryogenesis	-	-
F6Z56EY01BTXF7	304	CUST_26516_PI429668098, CUST_26517_PI429668098	AT2G31340	EMB1381	essential for female gametogensis, fertilization, seed develpment	-	-
HHKO36P01CMQHS	136	CUST_5905_PI429668098, CUST_5906_PI429668098	AT2G31340	EMB1381	essential for female gametogensis, fertilization, seed develpment	-	-
isotig12014	1099	CUST_85022_PI429668098, CUST_85023_PI429668098	AT2G31530	EMB2289	embryo defective phenotype	-	-
isotig12013	1417	CUST_98634_PI429668098, CUST_98635_PI429668098	AT2G31530	EMB2289	embryo defective phenotype	-	-
isotig31370	474	CUST_47416_PI429668098, CUST_47417_PI429668098	AT2G31960	GSL03	-	meiotic	-
isotig31267	479	CUST_48018_PI429668098, CUST_48019_PI429668098	AT2G31960	GSL03	-	meiotic	-
F6Z56EY01A9O3I	252	CUST_21518_PI429668098, CUST_21519_PI429668098	AT2G31970	RAD50	plant meiotic + regulation of megasporog + meiosis	meiotic; gamete; egg cell; embryo sac	-
HHKO36P01BEQAD	282	CUST_24496_PI429668098, CUST_24497_PI429668098	AT2G31970	RAD50	plant meiotic + regulation of megasporog + meiosis	meiotic; gamete; egg cell; embryo sac	-
isotig20267	1325	CUST_95130_PI429668098, CUST_95131_PI429668098	AT2G31970	RAD50	plant meiotic + regulation of megasporog + meiosis	meiotic; gamete; egg cell; embryo sac	-
isotig06610	1769	CUST_106620_PI429668098, CUST_106621_PI429668098	AT2G32940	38930	-	meiotic	-
isotig06609	1822	CUST_107280_PI429668098, CUST_107281_PI429668098	AT2G32940	38930	-	meiotic	-
isotig06608	1862	CUST_107708_PI429668098, CUST_107709_PI429668098	AT2G32940	38930	-	meiotic	-
HHKO36P02HV8FU	220	CUST_17896_PI429668098, CUST_17897_PI429668098	AT2G32940	38930	-	meiotic	-
isotig22406	1096	CUST_84908_PI429668098, CUST_84909_PI429668098	AT2G32950	COP1	embryo defective phenotype	-	-
isotig21447	1189	CUST_89254_PI429668098, CUST_89255_PI429668098	AT2G32950	COP1	embryo defective phenotype	-	-
F6Z56EY04IUQ6P	161	CUST_9705_PI429668098, CUST_9706_PI429668098	AT2G32950	COP1	embryo defective phenotype	-	-
isotig11626	1287	CUST_93586_PI429668098, CUST_93587_PI429668098	AT2G34090	MEE18	maternal effect embryo arrest phenotype	-	-
isotig11625	1383	CUST_97432_PI429668098, CUST_97433_PI429668098	AT2G34090	MEE18	maternal effect embryo arrest phenotype	-	-
isotig20330	1320	CUST_94946_PI429668098, CUST_94947_PI429668098	AT2G34260	WDR55	-	central cell; embryo sac; endosperm	-
isotig24668	896	CUST_75018_PI429668098, CUST_75019_PI429668098	AT2G34570	MEE21	maternal effect embryo arrest phenotype	-	-
isotig18897	1552	CUST_102440_PI429668098, CUST_102441_PI429668098	AT2G34630	AT2G34630	embryogenesis	-	-
HHKO36P01DX2LU	260	CUST_22266_PI429668098, CUST_22267_PI429668098	AT2G34630	AT2G34630	embryogenesis	-	-
F6Z56EY02DG7M1	319	CUST_28018_PI429668098, CUST_28019_PI429668098	AT2G34630	AT2G34630	embryogenesis	-	-
F6Z56EY01CFCFE	363	CUST_32430_PI429668098, CUST_32431_PI429668098	AT2G34630	AT2G34630	embryogenesis	-	-
HHKO36P01BLK5X	414	CUST_39464_PI429668098, CUST_39465_PI429668098	AT2G34630	AT2G34630	embryogenesis	-	-
isotig32206	425	CUST_41060_PI429668098, CUST_41061_PI429668098	AT2G34630	AT2G34630	embryogenesis	-	-
HHKO36P02GDBEB	137	CUST_6033_PI429668098, CUST_6034_PI429668098	AT2G34630	AT2G34630	embryogenesis	-	-
HHKO36P02JNPO3	139	CUST_6339_PI429668098, CUST_6340_PI429668098	AT2G34630	AT2G34630	embryogenesis	-	-
HHKO36P02GRNV5	152	CUST_8331_PI429668098, CUST_8332_PI429668098	AT2G34630	AT2G34630	embryogenesis	-	-
isotig07327	660	CUST_62166_PI429668098, CUST_62167_PI429668098	AT2G34710	PHB	-	meiotic	-
isotig07326	1295	CUST_93924_PI429668098, CUST_93925_PI429668098	AT2G34710	PHB	-	meiotic	-
isotig07325	1327	CUST_95180_PI429668098, CUST_95181_PI429668098	AT2G34710	PHB	-	meiotic	-
F6Z56EY02EDRG8	403	CUST_37734_PI429668098, CUST_37735_PI429668098	AT2G34830	WRKY35	maternal effect embryo arrest phenotype	-	-
isotig14975	1113	CUST_85680_PI429668098, CUST_85681_PI429668098	AT2G34860	AT2G34860	regulation of megagametogenesis and gametophyte development	-	-
HHKO36P01C2P01	442	CUST_43526_PI429668098, CUST_43527_PI429668098	AT2G34880	MEE27	maternal effect embryo arrest phenotype	-	-
isotig25993	787	CUST_69568_PI429668098, CUST_69569_PI429668098	AT2G34900	IMB1	-	gamete; egg cell; embryo sac	-
isotig15043	1340	CUST_95730_PI429668098, CUST_95731_PI429668098	AT2G34900	IMB1	-	gamete; egg cell; embryo sac	-
isotig32637	393	CUST_36192_PI429668098, CUST_36193_PI429668098	AT2G34920	AT2G34920	regulation of megagametogenesis and gametophyte development	-	-
HHKO36P01EMNH4	169	CUST_10984_PI429668098, CUST_10985_PI429668098	AT2G35060	AT2G35060	regulation of megagametogenesis and gametophyte development	-	-
HHKO36P01BXLXI	293	CUST_25480_PI429668098, CUST_25481_PI429668098	AT2G35060	AT2G35060	regulation of megagametogenesis and gametophyte development	-	-
isotig29962	540	CUST_54596_PI429668098, CUST_54597_PI429668098	AT2G35160	SUVH5	-	meiotic	-
isotig27770	666	CUST_62554_PI429668098, CUST_62555_PI429668098	AT2G35160	SUVH5	-	meiotic	-
isotig25097	857	CUST_73128_PI429668098, CUST_73129_PI429668098	AT2G35160	SUVH5	-	meiotic	-
isotig21349	1201	CUST_89804_PI429668098, CUST_89805_PI429668098	AT2G35160	SUVH5	-	meiotic	-
F43FOUR02D1FK4	392	CUST_36082_PI429668098, CUST_36083_PI429668098	AT2G35160	SUVH5	-	meiotic	-
isotig22130	1124	CUST_86236_PI429668098, CUST_86237_PI429668098	AT2G35230	IKU1	seed development and size regulation	endosperm	-
isotig06098	1530	CUST_101916_PI429668098, CUST_101917_PI429668098	AT2G35630	MOR1	-	meiotic	-
isotig06097	1533	CUST_101988_PI429668098, CUST_101989_PI429668098	AT2G35630	MOR1	-	meiotic	-
isotig16750	524	CUST_53194_PI429668098, CUST_53195_PI429668098	AT2G35630	MOR1	-	meiotic	-
isotig16749	553	CUST_55526_PI429668098, CUST_55527_PI429668098	AT2G35630	MOR1	-	meiotic	-
isotig15394	732	CUST_66466_PI429668098, CUST_66467_PI429668098	AT2G35630	MOR1	-	meiotic	-
isotig15393	760	CUST_68104_PI429668098, CUST_68105_PI429668098	AT2G35630	MOR1	-	meiotic	-
isotig06100	489	CUST_49186_PI429668098, CUST_49187_PI429668098	AT2G35630	MOR1	-	meiotic	-
isotig06099	492	CUST_49554_PI429668098, CUST_49555_PI429668098	AT2G35630	MOR1	-	meiotic	-
isotig23329	1009	CUST_80534_PI429668098, CUST_80535_PI429668098	AT2G36010	E2F3	-	meiotic	-
isotig27077	711	CUST_65260_PI429668098, CUST_65261_PI429668098	AT2G36200	AT2G36200	-	meiotic	-
isotig11902	1264	CUST_92576_PI429668098, CUST_92577_PI429668098	AT2G36200	AT2G36200	-	meiotic	-
isotig11901	1292	CUST_93804_PI429668098, CUST_93805_PI429668098	AT2G36200	AT2G36200	-	meiotic	-
HHKO36P01A4S9F	109	CUST_1605_PI429668098, CUST_1606_PI429668098	AT2G36200	AT2G36200	-	meiotic	-
isotig18970	1535	CUST_102042_PI429668098, CUST_102043_PI429668098	AT2G36480	AT2G36480	-	meiotic	-
isotig18106	1822	CUST_107288_PI429668098, CUST_107289_PI429668098	AT2G36480	AT2G36480	-	meiotic	-
isotig18273	1747	CUST_106340_PI429668098, CUST_106341_PI429668098	AT2G36850	GSL8	regulation of megagametogenesis and gametophyte development	meiotic	-
HHKO36P01E2C1F	202	CUST_15576_PI429668098, CUST_15577_PI429668098	AT2G36850	GSL8	regulation of megagametogenesis and gametophyte development	meiotic	-
F6Z56EY02EEWUI	305	CUST_26632_PI429668098, CUST_26633_PI429668098	AT2G36850	GSL8	regulation of megagametogenesis and gametophyte development	meiotic	-
isotig31293	477	CUST_47756_PI429668098, CUST_47757_PI429668098	AT2G36850	GSL8	regulation of megagametogenesis and gametophyte development	meiotic	-
F6Z56EY03FS9U4	512	CUST_52084_PI429668098, CUST_52085_PI429668098	AT2G36850	GSL8	regulation of megagametogenesis and gametophyte development	meiotic	-
isotig18057	1853	CUST_107630_PI429668098, CUST_107631_PI429668098	AT2G37040	AT2G37040	regulation of megagametogenesis and gametophyte development	-	-
isotig22121	1123	CUST_86168_PI429668098, CUST_86169_PI429668098	AT2G37040	AT2G37040	regulation of megagametogenesis and gametophyte development	-	-
isotig12465	1408	CUST_98320_PI429668098, CUST_98321_PI429668098	AT2G37040	AT2G37040	regulation of megagametogenesis and gametophyte development	-	-
isotig08805	1992	CUST_108686_PI429668098, CUST_108687_PI429668098	AT2G37260	TTG2	essential for female gametogensis, fertilization, seed develpment	cell fate	-
isotig08804	2001	CUST_108740_PI429668098, CUST_108741_PI429668098	AT2G37260	TTG2	essential for female gametogensis, fertilization, seed develpment	cell fate	-
isotig17687	3628	CUST_110538_PI429668098, CUST_110539_PI429668098	AT2G37560	ORC2	essential for female gametogensis, fertilization, seed develpment	-	-
isotig08993	1543	CUST_102202_PI429668098, CUST_102203_PI429668098	AT2G37690	AT2G37690	regulation of megagametogenesis and gametophyte development	-	-
isotig08992	1544	CUST_102228_PI429668098, CUST_102229_PI429668098	AT2G37690	AT2G37690	regulation of megagametogenesis and gametophyte development	-	-
HHKO36P02GASEQ	273	CUST_23550_PI429668098, CUST_23551_PI429668098	AT2G37690	AT2G37690	regulation of megagametogenesis and gametophyte development	-	-
HHKO36P02JEULH	346	CUST_30598_PI429668098, CUST_30599_PI429668098	AT2G37920	emb1513	embryo defective phenotype	-	-
F43FOUR03FU91F	430	CUST_41854_PI429668098, CUST_41855_PI429668098	AT2G37920	emb1513	embryo defective phenotype	-	-
isotig18776	1582	CUST_103150_PI429668098, CUST_103151_PI429668098	AT2G38440	SCAR2	-	meiotic	-
isotig30148	532	CUST_53952_PI429668098, CUST_53953_PI429668098	AT2G38440	SCAR2	-	meiotic	-
F43FOUR03F82GJ	330	CUST_29022_PI429668098, CUST_29023_PI429668098	AT2G38440	SCAR2	-	meiotic	-
F43FOUR03GXAHF	389	CUST_35660_PI429668098, CUST_35661_PI429668098	AT2G38440	SCAR2	-	meiotic	-
F43FOUR03G38JX	395	CUST_36512_PI429668098, CUST_36513_PI429668098	AT2G38440	SCAR2	-	meiotic	-
F43FOUR03G3W3Q	397	CUST_36824_PI429668098, CUST_36825_PI429668098	AT2G38440	SCAR2	-	meiotic	-
F43FOUR03F2U1I	426	CUST_41234_PI429668098, CUST_41235_PI429668098	AT2G38440	SCAR2	-	meiotic	-
F43FOUR03G3C9A	429	CUST_41702_PI429668098, CUST_41703_PI429668098	AT2G38440	SCAR2	-	meiotic	-
F43FOUR03G887M	432	CUST_42100_PI429668098, CUST_42101_PI429668098	AT2G38440	SCAR2	-	meiotic	-
HHKO36P02F4MMO	228	CUST_18940_PI429668098, CUST_18941_PI429668098	AT2G38770	EMB2765	embryo defective phenotype	-	-
F43FOUR02ELO4Q	340	CUST_30014_PI429668098, CUST_30015_PI429668098	AT2G38770	EMB2765	embryo defective phenotype	-	-
HHKO36P01BKS7J	501	CUST_50818_PI429668098, CUST_50819_PI429668098	AT2G38770	EMB2765	embryo defective phenotype	-	-
isotig19995	1361	CUST_96600_PI429668098, CUST_96601_PI429668098	AT2G38770	EMB2765	embryo defective phenotype	-	-
isotig17562	282	CUST_24396_PI429668098, CUST_24397_PI429668098	AT2G39090	APC7	-	meiotic; gamete	-
isotig17561	379	CUST_34336_PI429668098, CUST_34337_PI429668098	AT2G39090	APC7	-	meiotic; gamete	-
isotig21083	1230	CUST_91144_PI429668098, CUST_91145_PI429668098	AT2G39090	APC7	-	meiotic; gamete	-
F6Z56EY01BN975	491	CUST_49512_PI429668098, CUST_49513_PI429668098	AT2G39990	AT2G39990	embryogenesis	-	-
F6Z56EY01BOH5Y	496	CUST_50148_PI429668098, CUST_50149_PI429668098	AT2G39990	AT2G39990	embryogenesis	-	-
isotig05976	923	CUST_76266_PI429668098, CUST_76267_PI429668098	AT2G39990	AT2G39990	embryogenesis	-	-
isotig05975	1001	CUST_80074_PI429668098, CUST_80075_PI429668098	AT2G39990	AT2G39990	embryogenesis	-	-
isotig12916	1088	CUST_84460_PI429668098, CUST_84461_PI429668098	AT2G39990	AT2G39990	embryogenesis	-	-
isotig12915	1132	CUST_86658_PI429668098, CUST_86659_PI429668098	AT2G39990	AT2G39990	embryogenesis	-	-
isotig05974	1198	CUST_89652_PI429668098, CUST_89653_PI429668098	AT2G39990	AT2G39990	embryogenesis	-	-
isotig05973	1276	CUST_93104_PI429668098, CUST_93105_PI429668098	AT2G39990	AT2G39990	embryogenesis	-	-
isotig17784	2203	CUST_109552_PI429668098, CUST_109553_PI429668098	AT2G40700	AT2G40700	-	gamete; egg cell; embryo sac	-
isotig31157	486	CUST_48894_PI429668098, CUST_48895_PI429668098	AT2G40700	AT2G40700	-	gamete; egg cell; embryo sac	-
isotig13352	796	CUST_70034_PI429668098, CUST_70035_PI429668098	AT2G40930	UBP5	embryo defective phenotype	-	-
isotig13351	1288	CUST_93650_PI429668098, CUST_93651_PI429668098	AT2G40930	UBP5	embryo defective phenotype	-	-
F43FOUR04JSA16	410	CUST_38792_PI429668098, CUST_38793_PI429668098	AT2G40930	UBP5	embryo defective phenotype	-	-
isotig32503	406	CUST_38110_PI429668098, CUST_38111_PI429668098	AT2G41420	WIH2	-	meiotic	-
isotig18301	1733	CUST_106138_PI429668098, CUST_106139_PI429668098	AT2G41500	LIS	affected in cell specification + regulation of megagametogenesis + gametogenesis	cell fate; gamete; egg cell; embryo sac	-
isotig10122	2035	CUST_108932_PI429668098, CUST_108933_PI429668098	AT2G41620	AT2G41620	-	meiotic	-
isotig10121	2159	CUST_109402_PI429668098, CUST_109403_PI429668098	AT2G41620	AT2G41620	-	meiotic	-
isotig29795	547	CUST_55146_PI429668098, CUST_55147_PI429668098	AT2G41720	EMB2654	embryo defective phenotype	-	-
isotig26625	741	CUST_66982_PI429668098, CUST_66983_PI429668098	AT2G41720	EMB2654	embryo defective phenotype	-	-
isotig23201	1021	CUST_81120_PI429668098, CUST_81121_PI429668098	AT2G42120	POLD2	-	gamete; egg cell; embryo sac	-
isotig32846	377	CUST_34106_PI429668098, CUST_34107_PI429668098	AT2G42120	POLD2	-	gamete; egg cell; embryo sac	-
HHKO36P02HXGW5	192	CUST_14220_PI429668098, CUST_14221_PI429668098	AT2G42890	ML2	plant meiotic + regulation of megasporog + meiosis	meiotic	-
HHKO36P01A603P	274	CUST_23694_PI429668098, CUST_23695_PI429668098	AT2G42890	ML2	plant meiotic + regulation of megasporog + meiosis	meiotic	-
isotig32421	412	CUST_39078_PI429668098, CUST_39079_PI429668098	AT2G43410	AT2G43410	regulation of megagametogenesis and gametophyte development	-	-
F6Z56EY03HBKOM	431	CUST_42012_PI429668098, CUST_42013_PI429668098	AT2G43410	AT2G43410	regulation of megagametogenesis and gametophyte development	-	-
F6Z56EY03GSA6L	524	CUST_53278_PI429668098, CUST_53279_PI429668098	AT2G43410	AT2G43410	regulation of megagametogenesis and gametophyte development	-	-
isotig15204	755	CUST_67822_PI429668098, CUST_67823_PI429668098	AT2G43410	AT2G43410	regulation of megagametogenesis and gametophyte development	-	-
isotig15203	785	CUST_69460_PI429668098, CUST_69461_PI429668098	AT2G43410	AT2G43410	regulation of megagametogenesis and gametophyte development	-	-
isotig25426	829	CUST_71788_PI429668098, CUST_71789_PI429668098	AT2G43410	AT2G43410	regulation of megagametogenesis and gametophyte development	-	-
isotig30950	490	CUST_49332_PI429668098, CUST_49333_PI429668098	AT2G43410	AT2G43410	regulation of megagametogenesis and gametophyte development	-	-
F6Z56EY01A8G48	328	CUST_28866_PI429668098, CUST_28867_PI429668098	AT2G43650	EMB2777	embryo defective phenotype	-	-
F6Z56EY01BVDQY	371	CUST_33390_PI429668098, CUST_33391_PI429668098	AT2G43650	EMB2777	embryo defective phenotype	-	-
F6Z56EY01A8084	393	CUST_36252_PI429668098, CUST_36253_PI429668098	AT2G43650	EMB2777	embryo defective phenotype	-	-
isotig30206	524	CUST_53198_PI429668098, CUST_53199_PI429668098	AT2G43650	EMB2777	embryo defective phenotype	-	-
isotig28150	624	CUST_60092_PI429668098, CUST_60093_PI429668098	AT2G43650	EMB2777	embryo defective phenotype	-	-
isotig24373	921	CUST_76202_PI429668098, CUST_76203_PI429668098	AT2G43650	EMB2777	embryo defective phenotype	-	-
isotig17600	294	CUST_25530_PI429668098, CUST_25531_PI429668098	AT2G44190	EDE1	embryo defective phenotype	endosperm	-
isotig17599	300	CUST_26130_PI429668098, CUST_26131_PI429668098	AT2G44190	EDE1	embryo defective phenotype	endosperm	-
isotig29842	547	CUST_55166_PI429668098, CUST_55167_PI429668098	AT2G44190	EDE1	embryo defective phenotype	endosperm	-
isotig17644	259	CUST_22128_PI429668098, CUST_22129_PI429668098	AT2G44270	ROL5	-	gamete; egg cell; embryo sac	-
isotig17643	271	CUST_23340_PI429668098, CUST_23341_PI429668098	AT2G44270	ROL5	-	gamete; egg cell; embryo sac	-
isotig12810	887	CUST_74534_PI429668098, CUST_74535_PI429668098	AT2G44270	ROL5	-	gamete; egg cell; embryo sac	-
isotig12809	1370	CUST_96968_PI429668098, CUST_96969_PI429668098	AT2G44270	ROL5	-	gamete; egg cell; embryo sac	-
F6Z56EY03HG4ME	214	CUST_17084_PI429668098, CUST_17085_PI429668098	AT2G44810	AT2G44810	regulation of megagametogenesis and gametophyte development	-	-
isotig22451	1091	CUST_84618_PI429668098, CUST_84619_PI429668098	AT2G45190	AFO	-	cell fate	-
isotig09281	1219	CUST_90602_PI429668098, CUST_90603_PI429668098	AT2G45190	AFO	-	cell fate	-
isotig09280	1231	CUST_91168_PI429668098, CUST_91169_PI429668098	AT2G45190	AFO	-	cell fate	-
F43FOUR01BJK6R	395	CUST_36502_PI429668098, CUST_36503_PI429668098	AT2G45270	AT2G45270	embryogenesis	-	-
F6Z56EY02DEAPN	439	CUST_43100_PI429668098, CUST_43101_PI429668098	AT2G45270	AT2G45270	embryogenesis	-	-
F43FOUR04I8AIX	472	CUST_47164_PI429668098, CUST_47165_PI429668098	AT2G45270	AT2G45270	embryogenesis	-	-
HHKO36P02IBGJP	142	CUST_6839_PI429668098, CUST_6840_PI429668098	AT2G45270	AT2G45270	embryogenesis	-	-
isotig29567	563	CUST_56246_PI429668098, CUST_56247_PI429668098	AT2G45270	AT2G45270	embryogenesis	-	-
HHKO36P01EU1NT	173	CUST_11598_PI429668098, CUST_11599_PI429668098	AT2G45270	AT2G45270	embryogenesis	-	-
isotig14888	333	CUST_29252_PI429668098, CUST_29253_PI429668098	AT2G45280	RAD51C	plant meiotic + regulation of megasporog + meiosis	meiotic; gamete; egg cell; embryo sac	-
isotig14887	1295	CUST_93942_PI429668098, CUST_93943_PI429668098	AT2G45280	RAD51C	plant meiotic + regulation of megasporog + meiosis	meiotic; gamete; egg cell; embryo sac	-
isotig27211	696	CUST_64366_PI429668098, CUST_64367_PI429668098	AT2G45460	AT2G45460	-	gamete; egg cell; embryo sac	-
isotig26418	753	CUST_67708_PI429668098, CUST_67709_PI429668098	AT2G45460	AT2G45460	-	gamete; egg cell; embryo sac	-
isotig29777	550	CUST_55382_PI429668098, CUST_55383_PI429668098	AT2G45700	AT2G45700	-	meiotic	-
isotig29210	579	CUST_57284_PI429668098, CUST_57285_PI429668098	AT2G46040	ARID1	-	gamete	-
isotig21502	1185	CUST_89104_PI429668098, CUST_89105_PI429668098	AT2G46040	ARID1	-	gamete	-
isotig33070	353	CUST_31254_PI429668098, CUST_31255_PI429668098	AT2G46590	DAG2	embryo defective phenotype	-	-
F6Z56EY01BYAJV	461	CUST_45848_PI429668098, CUST_45849_PI429668098	AT2G46770	EMB2301	embryo defective phenotype	-	-
isotig21107	1223	CUST_90812_PI429668098, CUST_90813_PI429668098	AT2G46770	EMB2301	embryo defective phenotype	-	-
HHKO36P02G6YW0	154	CUST_8633_PI429668098, CUST_8634_PI429668098	AT2G46770	EMB2301	embryo defective phenotype	-	-
isotig31550	464	CUST_46214_PI429668098, CUST_46215_PI429668098	AT2G46980	ASY3	-	meiotic	-
isotig24015	949	CUST_77606_PI429668098, CUST_77607_PI429668098	AT2G46980	ASY3	-	meiotic	-
isotig12294	1018	CUST_80948_PI429668098, CUST_80949_PI429668098	AT2G47420	DIM1A	-	cell fate	-
isotig12293	1403	CUST_98134_PI429668098, CUST_98135_PI429668098	AT2G47420	DIM1A	-	cell fate	-
isotig01466	757	CUST_67918_PI429668098, CUST_67919_PI429668098	AT2G47420	DIM1A	-	cell fate	-
isotig01465	759	CUST_68028_PI429668098, CUST_68029_PI429668098	AT2G47420	DIM1A	-	cell fate	-
isotig01463	761	CUST_68136_PI429668098, CUST_68137_PI429668098	AT2G47420	DIM1A	-	cell fate	-
isotig01464	761	CUST_68138_PI429668098, CUST_68139_PI429668098	AT2G47420	DIM1A	-	cell fate	-
isotig01462	763	CUST_68270_PI429668098, CUST_68271_PI429668098	AT2G47420	DIM1A	-	cell fate	-
isotig08406	1526	CUST_101822_PI429668098, CUST_101823_PI429668098	AT2G47470	UNE5	maternal effect embryo arrest phenotype	endosperm	-
isotig08745	2848	CUST_110418_PI429668098, CUST_110419_PI429668098	AT2G47470	UNE5	maternal effect embryo arrest phenotype	endosperm	-
isotig08744	2860	CUST_110428_PI429668098, CUST_110429_PI429668098	AT2G47470	UNE5	maternal effect embryo arrest phenotype	endosperm	-
isotig33762	181	CUST_12654_PI429668098, CUST_12655_PI429668098	AT2G47470	UNE5	maternal effect embryo arrest phenotype	endosperm	-
isotig33679	224	CUST_18416_PI429668098, CUST_18417_PI429668098	AT2G47470	UNE5	maternal effect embryo arrest phenotype	endosperm	-
F43FOUR02D67S7	309	CUST_27026_PI429668098, CUST_27027_PI429668098	AT2G47470	UNE5	maternal effect embryo arrest phenotype	endosperm	-
isotig16288	457	CUST_45272_PI429668098, CUST_45273_PI429668098	AT2G47470	UNE5	maternal effect embryo arrest phenotype	endosperm	-
isotig08408	1404	CUST_98154_PI429668098, CUST_98155_PI429668098	AT2G47470	UNE5	maternal effect embryo arrest phenotype	endosperm	-
isotig08407	1441	CUST_99454_PI429668098, CUST_99455_PI429668098	AT2G47470	UNE5	maternal effect embryo arrest phenotype	endosperm	-
isotig05000	1338	CUST_95622_PI429668098, CUST_95623_PI429668098	AT2G47620	SWI3A	-	gamete; egg cell; embryo sac	-
isotig05001	1338	CUST_95624_PI429668098, CUST_95625_PI429668098	AT2G47620	SWI3A	-	gamete; egg cell; embryo sac	-
isotig05002	1338	CUST_95626_PI429668098, CUST_95627_PI429668098	AT2G47620	SWI3A	-	gamete; egg cell; embryo sac	-
isotig18771	1579	CUST_103084_PI429668098, CUST_103085_PI429668098	AT2G47980	SCC3	plant meiotic + regulation of megasporog + meiosis	meiotic	-
HHKO36P01DXLZU	269	CUST_23210_PI429668098, CUST_23211_PI429668098	AT2G47980	SCC3	plant meiotic + regulation of megasporog + meiosis	meiotic	-
isotig12684	1130	CUST_86558_PI429668098, CUST_86559_PI429668098	AT2G47990	SWA1	regulation of megagametogenesis and gametophyte development	gamete; egg cell; embryo sac	-
isotig12683	1161	CUST_87940_PI429668098, CUST_87941_PI429668098	AT2G47990	SWA1	regulation of megagametogenesis and gametophyte development	gamete; egg cell; embryo sac	-
isotig33688	222	CUST_18108_PI429668098, CUST_18109_PI429668098	AT2G47990	SWA1	regulation of megagametogenesis and gametophyte development	gamete; egg cell; embryo sac	-
isotig29336	573	CUST_56898_PI429668098, CUST_56899_PI429668098	AT2G48140	AT2G48140	regulation of megagametogenesis and gametophyte development	-	-
isotig25707	803	CUST_70444_PI429668098, CUST_70445_PI429668098	AT3G01160	AT3G01160	-	gamete; egg cell; embryo sac	-
isotig23866	961	CUST_78196_PI429668098, CUST_78197_PI429668098	AT3G01160	AT3G01160	-	gamete; egg cell; embryo sac	-
isotig30527	512	CUST_52004_PI429668098, CUST_52005_PI429668098	AT3G01410	AT3G01410	-	meiotic	-
isotig29139	585	CUST_57758_PI429668098, CUST_57759_PI429668098	AT3G01410	AT3G01410	-	meiotic	-
isotig22055	1128	CUST_86450_PI429668098, CUST_86451_PI429668098	AT3G01410	AT3G01410	-	meiotic	-
isotig04448	1285	CUST_93488_PI429668098, CUST_93489_PI429668098	AT3G01410	AT3G01410	-	meiotic	-
isotig04447	1420	CUST_98724_PI429668098, CUST_98725_PI429668098	AT3G01410	AT3G01410	-	meiotic	-
HHKO36P02G69T9	184	CUST_13120_PI429668098, CUST_13121_PI429668098	AT3G01410	AT3G01410	-	meiotic	-
isotig12532	1101	CUST_85100_PI429668098, CUST_85101_PI429668098	AT3G01610	CDC48C	embryo defective phenotype	-	-
isotig12531	1236	CUST_91360_PI429668098, CUST_91361_PI429668098	AT3G01610	CDC48C	embryo defective phenotype	-	-
isotig10834	1528	CUST_101870_PI429668098, CUST_101871_PI429668098	AT3G01780	AT3G01780	regulation of megagametogenesis and gametophyte development	-	-
isotig10833	1552	CUST_102430_PI429668098, CUST_102431_PI429668098	AT3G01780	AT3G01780	regulation of megagametogenesis and gametophyte development	-	-
HHKO36P01DJKIT	171	CUST_11316_PI429668098, CUST_11317_PI429668098	AT3G01780	AT3G01780	regulation of megagametogenesis and gametophyte development	-	-
HHKO36P02FZR2L	177	CUST_12072_PI429668098, CUST_12073_PI429668098	AT3G01780	AT3G01780	regulation of megagametogenesis and gametophyte development	-	-
HHKO36P02IBGHL	189	CUST_13768_PI429668098, CUST_13769_PI429668098	AT3G01780	AT3G01780	regulation of megagametogenesis and gametophyte development	-	-
HHKO36P01A5GQZ	224	CUST_18494_PI429668098, CUST_18495_PI429668098	AT3G01780	AT3G01780	regulation of megagametogenesis and gametophyte development	-	-
F6Z56EY01BAVYF	409	CUST_38654_PI429668098, CUST_38655_PI429668098	AT3G01780	AT3G01780	regulation of megagametogenesis and gametophyte development	-	-
isotig18826	1566	CUST_102776_PI429668098, CUST_102777_PI429668098	AT3G02130	AT3G02130	regulation of megagametogenesis and gametophyte development	-	-
HHKO36P02JNPJ7	195	CUST_14658_PI429668098, CUST_14659_PI429668098	AT3G02130	AT3G02130	regulation of megagametogenesis and gametophyte development	-	-
isotig09913	1244	CUST_91694_PI429668098, CUST_91695_PI429668098	AT3G02130	AT3G02130	regulation of megagametogenesis and gametophyte development	-	-
isotig19401	1456	CUST_99896_PI429668098, CUST_99897_PI429668098	AT3G02130	AT3G02130	regulation of megagametogenesis and gametophyte development	-	-
HHKO36P02HG58S	194	CUST_14518_PI429668098, CUST_14519_PI429668098	AT3G02130	AT3G02130	regulation of megagametogenesis and gametophyte development	-	-
isotig20855	1259	CUST_92376_PI429668098, CUST_92377_PI429668098	AT3G02570	MEE31	maternal effect embryo arrest phenotype	-	-
HHKO36P02GMWR5	107	CUST_1231_PI429668098, CUST_1232_PI429668098	AT3G02570	MEE31	maternal effect embryo arrest phenotype	-	-
HHKO36P02IVJU7	143	CUST_7053_PI429668098, CUST_7054_PI429668098	AT3G02570	MEE31	maternal effect embryo arrest phenotype	-	-
isotig32522	408	CUST_38460_PI429668098, CUST_38461_PI429668098	AT3G02660	emb2768	embryo defective phenotype	-	-
isotig13286	1020	CUST_81062_PI429668098, CUST_81063_PI429668098	AT3G02660	emb2768	embryo defective phenotype	-	-
isotig13285	1083	CUST_84228_PI429668098, CUST_84229_PI429668098	AT3G02660	emb2768	embryo defective phenotype	-	-
HHKO36P01AJKCC	210	CUST_16612_PI429668098, CUST_16613_PI429668098	AT3G02680	NBS1	plant meiotic + regulation of megasporog + meiosis	meiotic; gamete; egg cell; embryo sac	-
HHKO36P01B1LRW	221	CUST_18048_PI429668098, CUST_18049_PI429668098	AT3G02680	NBS1	plant meiotic + regulation of megasporog + meiosis	meiotic; gamete; egg cell; embryo sac	-
HHKO36P01CDNQ1	289	CUST_25130_PI429668098, CUST_25131_PI429668098	AT3G02680	NBS1	plant meiotic + regulation of megasporog + meiosis	meiotic; gamete; egg cell; embryo sac	-
isotig25673	812	CUST_70896_PI429668098, CUST_70897_PI429668098	AT3G02680	NBS1	plant meiotic + regulation of megasporog + meiosis	meiotic; gamete; egg cell; embryo sac	-
HHKO36P01EWRPU	101	CUST_301_PI429668098, CUST_302_PI429668098	AT3G02680	NBS1	plant meiotic + regulation of megasporog + meiosis	meiotic; gamete; egg cell; embryo sac	-
HHKO36P01CRE98	151	CUST_8281_PI429668098, CUST_8282_PI429668098	AT3G02680	NBS1	plant meiotic + regulation of megasporog + meiosis	meiotic; gamete; egg cell; embryo sac	-
isotig08082	299	CUST_26028_PI429668098, CUST_26029_PI429668098	AT3G02980	MCC1	plant meiotic + regulation of megasporog + meiosis	meiotic	-
HHKO36P01DQ84I	354	CUST_31442_PI429668098, CUST_31443_PI429668098	AT3G03110	XPO1B	regulation of megagametogenesis and gametophyte development	gamete; egg cell; embryo sac	-
isotig17260	441	CUST_43290_PI429668098, CUST_43291_PI429668098	AT3G03690	UNE7	unfertilized embryo sac phenotype	endosperm	-
isotig17259	448	CUST_44168_PI429668098, CUST_44169_PI429668098	AT3G03690	UNE7	unfertilized embryo sac phenotype	endosperm	-
isotig27125	705	CUST_64908_PI429668098, CUST_64909_PI429668098	AT3G03690	UNE7	unfertilized embryo sac phenotype	endosperm	-
isotig10412	1732	CUST_106122_PI429668098, CUST_106123_PI429668098	AT3G03810	EDA30	regulation of megagametogenesis and gametophyte development	central cell; embryo sac	-
isotig10411	1748	CUST_106350_PI429668098, CUST_106351_PI429668098	AT3G03810	EDA30	regulation of megagametogenesis and gametophyte development	central cell; embryo sac	-
F6Z56EY03GHSE9	352	CUST_31198_PI429668098, CUST_31199_PI429668098	AT3G04400	emb2171	embryo defective phenotype	-	-
F6Z56EY04IK619	371	CUST_33426_PI429668098, CUST_33427_PI429668098	AT3G04400	emb2171	embryo defective phenotype	-	-
F43FOUR01CESB7	517	CUST_52598_PI429668098, CUST_52599_PI429668098	AT3G04400	emb2171	embryo defective phenotype	-	-
isotig28419	622	CUST_59974_PI429668098, CUST_59975_PI429668098	AT3G04400	emb2171	embryo defective phenotype	-	-
isotig28326	630	CUST_60470_PI429668098, CUST_60471_PI429668098	AT3G04400	emb2171	embryo defective phenotype	-	-
isotig27536	678	CUST_63286_PI429668098, CUST_63287_PI429668098	AT3G04400	emb2171	embryo defective phenotype	-	-
isotig04695	726	CUST_66088_PI429668098, CUST_66089_PI429668098	AT3G04400	emb2171	embryo defective phenotype	-	-
isotig04693	727	CUST_66156_PI429668098, CUST_66157_PI429668098	AT3G04400	emb2171	embryo defective phenotype	-	-
isotig04694	733	CUST_66516_PI429668098, CUST_66517_PI429668098	AT3G04400	emb2171	embryo defective phenotype	-	-
isotig04692	734	CUST_66586_PI429668098, CUST_66587_PI429668098	AT3G04400	emb2171	embryo defective phenotype	-	-
isotig24464	912	CUST_75764_PI429668098, CUST_75765_PI429668098	AT3G04620	DAN1	regulation of megagametogenesis and gametophyte development	gamete	-
isotig17962	1924	CUST_108222_PI429668098, CUST_108223_PI429668098	AT3G04710	TPR10	-	gamete; egg cell; embryo sac	-
isotig11129	1908	CUST_108106_PI429668098, CUST_108107_PI429668098	AT3G04820	AT3G04820	-	gamete; egg cell; embryo sac	-
isotig11130	986	CUST_79374_PI429668098, CUST_79375_PI429668098	AT3G04820	AT3G04820	-	gamete; egg cell; embryo sac	-
isotig10527	1678	CUST_105186_PI429668098, CUST_105187_PI429668098	AT3G05530	RPT5A	regulation of megagametogenesis and gametophyte development	gamete; egg cell; embryo sac	-
isotig10528	1683	CUST_105286_PI429668098, CUST_105287_PI429668098	AT3G05530	RPT5A	regulation of megagametogenesis and gametophyte development	gamete; egg cell; embryo sac	-
F6Z56EY03GQ4DM	194	CUST_14494_PI429668098, CUST_14495_PI429668098	AT3G05530	RPT5A	regulation of megagametogenesis and gametophyte development	gamete; egg cell; embryo sac	-
isotig17924	1955	CUST_108428_PI429668098, CUST_108429_PI429668098	AT3G05680	EMB2016	embryo defective phenotype	-	-
F6Z56EY03FXC8Q	205	CUST_15910_PI429668098, CUST_15911_PI429668098	AT3G05680	EMB2016	embryo defective phenotype	-	-
HHKO36P01D701M	273	CUST_23586_PI429668098, CUST_23587_PI429668098	AT3G05680	EMB2016	embryo defective phenotype	-	-
isotig32186	428	CUST_41510_PI429668098, CUST_41511_PI429668098	AT3G05680	EMB2016	embryo defective phenotype	-	-
HHKO36P01AMNEI	357	CUST_31754_PI429668098, CUST_31755_PI429668098	AT3G05690	NF-YA2	unfertilized embryo sac phenotype	endosperm	-
isotig15170	718	CUST_65624_PI429668098, CUST_65625_PI429668098	AT3G05690	NF-YA2	unfertilized embryo sac phenotype	endosperm	-
isotig15169	828	CUST_71726_PI429668098, CUST_71727_PI429668098	AT3G05690	NF-YA2	unfertilized embryo sac phenotype	endosperm	-
isotig08524	1471	CUST_100324_PI429668098, CUST_100325_PI429668098	AT3G06350	MEE32	embryo defective phenotype	-	-
isotig08523	1544	CUST_102226_PI429668098, CUST_102227_PI429668098	AT3G06350	MEE32	embryo defective phenotype	-	-
isotig07089	1599	CUST_103540_PI429668098, CUST_103541_PI429668098	AT3G06350	MEE32	embryo defective phenotype	-	-
isotig07088	1653	CUST_104706_PI429668098, CUST_104707_PI429668098	AT3G06350	MEE32	embryo defective phenotype	-	-
isotig17438	355	CUST_31484_PI429668098, CUST_31485_PI429668098	AT3G06350	MEE32	embryo defective phenotype	-	-
isotig17437	430	CUST_41808_PI429668098, CUST_41809_PI429668098	AT3G06350	MEE32	embryo defective phenotype	-	-
F6Z56EY01CKBHV	439	CUST_43078_PI429668098, CUST_43079_PI429668098	AT3G06350	MEE32	embryo defective phenotype	-	-
isotig07090	452	CUST_44654_PI429668098, CUST_44655_PI429668098	AT3G06350	MEE32	embryo defective phenotype	-	-
F6Z56EY01BW6NT	498	CUST_50412_PI429668098, CUST_50413_PI429668098	AT3G06350	MEE32	embryo defective phenotype	-	-
isotig23828	966	CUST_78472_PI429668098, CUST_78473_PI429668098	AT3G06350	MEE32	embryo defective phenotype	-	-
isotig21259	1213	CUST_90334_PI429668098, CUST_90335_PI429668098	AT3G06350	MEE32	embryo defective phenotype	-	-
HHKO36P01DLLQ7	223	CUST_18352_PI429668098, CUST_18353_PI429668098	AT3G06400	CHR11	regulation of megagametogenesis and gametophyte development	-	-
HHKO36P01C7VKW	374	CUST_33780_PI429668098, CUST_33781_PI429668098	AT3G06400	CHR11	regulation of megagametogenesis and gametophyte development	-	-
HHKO36P01EB7IA	389	CUST_35748_PI429668098, CUST_35749_PI429668098	AT3G06400	CHR11	regulation of megagametogenesis and gametophyte development	-	-
isotig24502	906	CUST_75498_PI429668098, CUST_75499_PI429668098	AT3G06430	EMB2750	embryo defective phenotype	-	-
F43FOUR01B0TIM	251	CUST_21388_PI429668098, CUST_21389_PI429668098	AT3G07060	emb1974	embryo defective phenotype	-	-
isotig25387	834	CUST_72034_PI429668098, CUST_72035_PI429668098	AT3G07060	emb1974	embryo defective phenotype	-	-
isotig06580	1871	CUST_107784_PI429668098, CUST_107785_PI429668098	AT3G07100	ERMO2	-	gamete	-
isotig06579	1951	CUST_108412_PI429668098, CUST_108413_PI429668098	AT3G07100	ERMO2	-	gamete	-
isotig06578	1997	CUST_108712_PI429668098, CUST_108713_PI429668098	AT3G07100	ERMO2	-	gamete	-
F6Z56EY03G7F3W	106	CUST_1019_PI429668098, CUST_1020_PI429668098	AT3G07160	GSL10	regulation of megagametogenesis and gametophyte development	meiotic; gamete	-
isotig18548	1648	CUST_104628_PI429668098, CUST_104629_PI429668098	AT3G07160	GSL10	regulation of megagametogenesis and gametophyte development	meiotic; gamete	-
HHKO36P02HKMPV	198	CUST_15038_PI429668098, CUST_15039_PI429668098	AT3G07160	GSL10	regulation of megagametogenesis and gametophyte development	meiotic; gamete	-
HHKO36P01AW6P3	272	CUST_23482_PI429668098, CUST_23483_PI429668098	AT3G07160	GSL10	regulation of megagametogenesis and gametophyte development	meiotic; gamete	-
HHKO36P01CI6WY	277	CUST_23990_PI429668098, CUST_23991_PI429668098	AT3G07160	GSL10	regulation of megagametogenesis and gametophyte development	meiotic; gamete	-
HHKO36P01CK4UX	344	CUST_30416_PI429668098, CUST_30417_PI429668098	AT3G07160	GSL10	regulation of megagametogenesis and gametophyte development	meiotic; gamete	-
F6Z56EY03GC5R0	423	CUST_40882_PI429668098, CUST_40883_PI429668098	AT3G07160	GSL10	regulation of megagametogenesis and gametophyte development	meiotic; gamete	-
F6Z56EY04I0YT0	148	CUST_7769_PI429668098, CUST_7770_PI429668098	AT3G07160	GSL10	regulation of megagametogenesis and gametophyte development	meiotic; gamete	-
HHKO36P01D5BMD	150	CUST_8123_PI429668098, CUST_8124_PI429668098	AT3G07160	GSL10	regulation of megagametogenesis and gametophyte development	meiotic; gamete	-
F6Z56EY04I2QKB	114	CUST_2418_PI429668098, CUST_2419_PI429668098	AT3G07160	GSL10	regulation of megagametogenesis and gametophyte development	meiotic; gamete	-
HHKO36P02I1M6H	198	CUST_15068_PI429668098, CUST_15069_PI429668098	AT3G07430	YLMG1-1	embryo defective phenotype	-	-
HHKO36P01BBNZ1	209	CUST_16476_PI429668098, CUST_16477_PI429668098	AT3G07430	YLMG1-1	embryo defective phenotype	-	-
HHKO36P02G1Z8J	191	CUST_14128_PI429668098, CUST_14129_PI429668098	AT3G07610	AT3G07610	regulation of megagametogenesis and gametophyte development	-	-
HHKO36P01CXVCQ	251	CUST_21484_PI429668098, CUST_21485_PI429668098	AT3G07610	AT3G07610	regulation of megagametogenesis and gametophyte development	-	-
F43FOUR04IQB7H	469	CUST_46778_PI429668098, CUST_46779_PI429668098	AT3G07610	AT3G07610	regulation of megagametogenesis and gametophyte development	-	-
isotig27606	676	CUST_63188_PI429668098, CUST_63189_PI429668098	AT3G07610	AT3G07610	regulation of megagametogenesis and gametophyte development	-	-
HHKO36P02F7MWJ	171	CUST_11330_PI429668098, CUST_11331_PI429668098	AT3G07610	AT3G07610	regulation of megagametogenesis and gametophyte development	-	-
HHKO36P01CRSIF	173	CUST_11544_PI429668098, CUST_11545_PI429668098	AT3G07610	AT3G07610	regulation of megagametogenesis and gametophyte development	-	-
HHKO36P01EBVD1	199	CUST_15170_PI429668098, CUST_15171_PI429668098	AT3G07610	AT3G07610	regulation of megagametogenesis and gametophyte development	-	-
isotig31152	482	CUST_48350_PI429668098, CUST_48351_PI429668098	AT3G07970	QRT2	regulation of megagametogenesis and gametophyte development	gamete	-
isotig29157	584	CUST_57672_PI429668098, CUST_57673_PI429668098	AT3G07970	QRT2	regulation of megagametogenesis and gametophyte development	gamete	-
F6Z56EY01BNOT0	258	CUST_22064_PI429668098, CUST_22065_PI429668098	AT3G07980	AT3G07980	regulation of megagametogenesis and gametophyte development	-	-
F6Z56EY03FPOIN	334	CUST_29390_PI429668098, CUST_29391_PI429668098	AT3G07980	AT3G07980	regulation of megagametogenesis and gametophyte development	-	-
isotig17873	2011	CUST_108804_PI429668098, CUST_108805_PI429668098	AT3G08590	AT3G08590	regulation of megagametogenesis and gametophyte development	-	-
isotig15070	785	CUST_69454_PI429668098, CUST_69455_PI429668098	AT3G08590	AT3G08590	regulation of megagametogenesis and gametophyte development	-	-
isotig15069	792	CUST_69802_PI429668098, CUST_69803_PI429668098	AT3G08590	AT3G08590	regulation of megagametogenesis and gametophyte development	-	-
isotig20773	1270	CUST_92876_PI429668098, CUST_92877_PI429668098	AT3G08950	AT3G08950	embryogenesis	-	-
isotig18797	1578	CUST_103064_PI429668098, CUST_103065_PI429668098	AT3G09090	AT3G09090	regulation of megagametogenesis and gametophyte development	-	-
HHKO36P01CIPSY	288	CUST_25014_PI429668098, CUST_25015_PI429668098	AT3G09090	AT3G09090	regulation of megagametogenesis and gametophyte development	-	-
F6Z56EY02D5J16	335	CUST_29530_PI429668098, CUST_29531_PI429668098	AT3G09090	AT3G09090	regulation of megagametogenesis and gametophyte development	-	-
isotig07854	943	CUST_77332_PI429668098, CUST_77333_PI429668098	AT3G09360	AT3G09360	-	meiotic	-
isotig07853	1038	CUST_81904_PI429668098, CUST_81905_PI429668098	AT3G09360	AT3G09360	-	meiotic	-
isotig23997	949	CUST_77604_PI429668098, CUST_77605_PI429668098	AT3G09660	MCM8	-	meiotic	-
HHKO36P02F9UUV	205	CUST_15994_PI429668098, CUST_15995_PI429668098	AT3G09660	MCM8	-	meiotic	-
isotig28299	629	CUST_60388_PI429668098, CUST_60389_PI429668098	AT3G10110	MEE67	maternal effect embryo arrest phenotype	-	-
isotig20664	1276	CUST_93122_PI429668098, CUST_93123_PI429668098	AT3G10110	MEE67	maternal effect embryo arrest phenotype	-	-
isotig17322	319	CUST_27968_PI429668098, CUST_27969_PI429668098	AT3G10180	AT3G10180	-	meiotic	-
isotig30346	521	CUST_52932_PI429668098, CUST_52933_PI429668098	AT3G10180	AT3G10180	-	meiotic	-
isotig17321	532	CUST_53916_PI429668098, CUST_53917_PI429668098	AT3G10180	AT3G10180	-	meiotic	-
isotig09884	638	CUST_60878_PI429668098, CUST_60879_PI429668098	AT3G10180	AT3G10180	-	meiotic	-
isotig09883	658	CUST_62036_PI429668098, CUST_62037_PI429668098	AT3G10180	AT3G10180	-	meiotic	-
isotig33252	326	CUST_28638_PI429668098, CUST_28639_PI429668098	AT3G10220	AT3G10220	embryogenesis	-	-
isotig00997	1076	CUST_83810_PI429668098, CUST_83811_PI429668098	AT3G10220	AT3G10220	embryogenesis	-	-
isotig00998	1080	CUST_84036_PI429668098, CUST_84037_PI429668098	AT3G10220	AT3G10220	embryogenesis	-	-
isotig00996	1099	CUST_85000_PI429668098, CUST_85001_PI429668098	AT3G10220	AT3G10220	embryogenesis	-	-
isotig00989	1155	CUST_87642_PI429668098, CUST_87643_PI429668098	AT3G10220	AT3G10220	embryogenesis	-	-
isotig00991	1155	CUST_87644_PI429668098, CUST_87645_PI429668098	AT3G10220	AT3G10220	embryogenesis	-	-
isotig00994	1155	CUST_87646_PI429668098, CUST_87647_PI429668098	AT3G10220	AT3G10220	embryogenesis	-	-
isotig00990	1159	CUST_87814_PI429668098, CUST_87815_PI429668098	AT3G10220	AT3G10220	embryogenesis	-	-
isotig00992	1159	CUST_87816_PI429668098, CUST_87817_PI429668098	AT3G10220	AT3G10220	embryogenesis	-	-
isotig00995	1159	CUST_87818_PI429668098, CUST_87819_PI429668098	AT3G10220	AT3G10220	embryogenesis	-	-
isotig00987	1178	CUST_88754_PI429668098, CUST_88755_PI429668098	AT3G10220	AT3G10220	embryogenesis	-	-
isotig00988	1178	CUST_88756_PI429668098, CUST_88757_PI429668098	AT3G10220	AT3G10220	embryogenesis	-	-
isotig00993	1178	CUST_88758_PI429668098, CUST_88759_PI429668098	AT3G10220	AT3G10220	embryogenesis	-	-
isotig28452	624	CUST_60118_PI429668098, CUST_60119_PI429668098	AT3G10405	AT3G10405	regulation of megagametogenesis and gametophyte development	-	-
isotig22692	1070	CUST_83480_PI429668098, CUST_83481_PI429668098	AT3G10405	AT3G10405	regulation of megagametogenesis and gametophyte development	-	-
isotig09641	913	CUST_75782_PI429668098, CUST_75783_PI429668098	AT3G10920	MSD1	maternal effect embryo arrest phenotype	-	-
isotig13692	938	CUST_77048_PI429668098, CUST_77049_PI429668098	AT3G10920	MSD1	maternal effect embryo arrest phenotype	-	-
isotig09640	981	CUST_79130_PI429668098, CUST_79131_PI429668098	AT3G10920	MSD1	maternal effect embryo arrest phenotype	-	-
isotig13691	1038	CUST_81912_PI429668098, CUST_81913_PI429668098	AT3G10920	MSD1	maternal effect embryo arrest phenotype	-	-
isotig26671	736	CUST_66714_PI429668098, CUST_66715_PI429668098	AT3G11330	AT3G11330	regulation of megagametogenesis and gametophyte development	-	-
F6Z56EY03GU6W8	339	CUST_29954_PI429668098, CUST_29955_PI429668098	AT3G11940	AML1	plant meiotic + regulation of megasporog + meiosis	-	-
isotig10142	1972	CUST_108544_PI429668098, CUST_108545_PI429668098	AT3G11980	AT3G11980	regulation of megagametogenesis and gametophyte development	-	-
isotig10141	2066	CUST_109066_PI429668098, CUST_109067_PI429668098	AT3G11980	AT3G11980	regulation of megagametogenesis and gametophyte development	-	-
isotig17755	2319	CUST_109828_PI429668098, CUST_109829_PI429668098	AT3G11980	AT3G11980	regulation of megagametogenesis and gametophyte development	-	-
isotig22543	1078	CUST_83952_PI429668098, CUST_83953_PI429668098	AT3G12060	TBL1	-	meiotic	-
HHKO36P02F214R	115	CUST_2666_PI429668098, CUST_2667_PI429668098	AT3G12080	emb2738	embryo defective phenotype	-	-
isotig09147	1338	CUST_95628_PI429668098, CUST_95629_PI429668098	AT3G12080	emb2738	embryo defective phenotype	-	-
isotig09146	1349	CUST_96062_PI429668098, CUST_96063_PI429668098	AT3G12080	emb2738	embryo defective phenotype	-	-
isotig13740	972	CUST_78720_PI429668098, CUST_78721_PI429668098	AT3G12270	PRMT3	-	gamete; egg cell; embryo sac	-
isotig13739	982	CUST_79190_PI429668098, CUST_79191_PI429668098	AT3G12270	PRMT3	-	gamete; egg cell; embryo sac	-
HHKO36P01BRTY8	310	CUST_27172_PI429668098, CUST_27173_PI429668098	AT3G12280	RBR1	affected in cell specification + regulation of megagametogenesis + gametophytic factor phenotype + gametogenesis	cell fate; meiotic; endosperm	-
isotig08687	437	CUST_42766_PI429668098, CUST_42767_PI429668098	AT3G12280	RBR1	affected in cell specification + regulation of megagametogenesis + gametophytic factor phenotype + gametogenesis	cell fate; meiotic; endosperm	-
isotig08686	459	CUST_45516_PI429668098, CUST_45517_PI429668098	AT3G12280	RBR1	affected in cell specification + regulation of megagametogenesis + gametophytic factor phenotype + gametogenesis	cell fate; meiotic; endosperm	-
isotig08685	749	CUST_67438_PI429668098, CUST_67439_PI429668098	AT3G12280	RBR1	affected in cell specification + regulation of megagametogenesis + gametophytic factor phenotype + gametogenesis	cell fate; meiotic; endosperm	-
isotig21742	1163	CUST_88056_PI429668098, CUST_88057_PI429668098	AT3G12280	RBR1	affected in cell specification + regulation of megagametogenesis + gametophytic factor phenotype + gametogenesis	cell fate; meiotic; endosperm	-
HHKO36P01DWWDA	204	CUST_15812_PI429668098, CUST_15813_PI429668098	AT3G12280	RBR1	affected in cell specification + regulation of megagametogenesis + gametophytic factor phenotype + gametogenesis	cell fate; meiotic; endosperm	-
isotig17941	1927	CUST_108250_PI429668098, CUST_108251_PI429668098	AT3G12340	AT3G12340	-	gamete; egg cell; embryo sac	-
isotig28098	640	CUST_61008_PI429668098, CUST_61009_PI429668098	AT3G12380	ARP5	-	gamete; egg cell; embryo sac	-
isotig22288	1109	CUST_85508_PI429668098, CUST_85509_PI429668098	AT3G12380	ARP5	-	gamete; egg cell; embryo sac	-
isotig06048	815	CUST_71044_PI429668098, CUST_71045_PI429668098	AT3G12670	emb2742	embryo defective phenotype	-	-
isotig06047	832	CUST_71912_PI429668098, CUST_71913_PI429668098	AT3G12670	emb2742	embryo defective phenotype	-	-
isotig06046	1239	CUST_91462_PI429668098, CUST_91463_PI429668098	AT3G12670	emb2742	embryo defective phenotype	-	-
isotig06045	1256	CUST_92230_PI429668098, CUST_92231_PI429668098	AT3G12670	emb2742	embryo defective phenotype	-	-
isotig20031	1360	CUST_96566_PI429668098, CUST_96567_PI429668098	AT3G12680	HUA1	-	cell fate	-
HHKO36P02FQVD7	114	CUST_2518_PI429668098, CUST_2519_PI429668098	AT3G12680	HUA1	-	cell fate	-
isotig09303	1203	CUST_89868_PI429668098, CUST_89869_PI429668098	AT3G13200	EMB2769	embryo defective phenotype	-	-
isotig09302	1204	CUST_89910_PI429668098, CUST_89911_PI429668098	AT3G13200	EMB2769	embryo defective phenotype	-	-
isotig17752	2341	CUST_109874_PI429668098, CUST_109875_PI429668098	AT3G13220	AT3G13220	regulation of megagametogenesis and gametophyte development	-	-
isotig06758	2137	CUST_109314_PI429668098, CUST_109315_PI429668098	AT3G13226	AT3G13226	-	meiotic	-
isotig19229	1483	CUST_100674_PI429668098, CUST_100675_PI429668098	AT3G13530	AT3G13530	regulation of megagametogenesis and gametophyte development	-	-
F6Z56EY01BYOFE	188	CUST_13634_PI429668098, CUST_13635_PI429668098	AT3G13530	AT3G13530	regulation of megagametogenesis and gametophyte development	-	-
isotig24600	896	CUST_74998_PI429668098, CUST_74999_PI429668098	AT3G13530	AT3G13530	regulation of megagametogenesis and gametophyte development	-	-
isotig21593	1177	CUST_88734_PI429668098, CUST_88735_PI429668098	AT3G13530	AT3G13530	regulation of megagametogenesis and gametophyte development	-	-
isotig02822	1517	CUST_101564_PI429668098, CUST_101565_PI429668098	AT3G14270	AT3G14270	regulation of megagametogenesis and gametophyte development	-	-
isotig02823	1518	CUST_101596_PI429668098, CUST_101597_PI429668098	AT3G14270	AT3G14270	regulation of megagametogenesis and gametophyte development	-	-
isotig02821	1697	CUST_105530_PI429668098, CUST_105531_PI429668098	AT3G14270	AT3G14270	regulation of megagametogenesis and gametophyte development	-	-
isotig02820	2081	CUST_109110_PI429668098, CUST_109111_PI429668098	AT3G14270	AT3G14270	regulation of megagametogenesis and gametophyte development	-	-
F6Z56EY02D63CX	339	CUST_29946_PI429668098, CUST_29947_PI429668098	AT3G14270	AT3G14270	regulation of megagametogenesis and gametophyte development	-	-
isotig02824	1133	CUST_86682_PI429668098, CUST_86683_PI429668098	AT3G14270	AT3G14270	regulation of megagametogenesis and gametophyte development	-	-
HHKO36P02H0251	222	CUST_18182_PI429668098, CUST_18183_PI429668098	AT3G14270	AT3G14270	regulation of megagametogenesis and gametophyte development	-	-
F43FOUR03GNDTL	153	CUST_8451_PI429668098, CUST_8452_PI429668098	AT3G14270	AT3G14270	regulation of megagametogenesis and gametophyte development	-	-
isotig30526	513	CUST_52160_PI429668098, CUST_52161_PI429668098	AT3G14570	GSL04	-	meiotic	-
isotig27808	661	CUST_62260_PI429668098, CUST_62261_PI429668098	AT3G14570	GSL04	-	meiotic	-
F43FOUR04II85X	131	CUST_5013_PI429668098, CUST_5014_PI429668098	AT3G14570	GSL04	-	meiotic	-
isotig26670	737	CUST_66762_PI429668098, CUST_66763_PI429668098	AT3G14900	AT3G14900	embryogenesis	-	-
isotig19714	1400	CUST_98008_PI429668098, CUST_98009_PI429668098	AT3G14900	AT3G14900	embryogenesis	-	-
isotig18991	1530	CUST_101924_PI429668098, CUST_101925_PI429668098	AT3G15030	TCP4	maternal effect embryo arrest phenotype	-	-
isotig25020	865	CUST_73560_PI429668098, CUST_73561_PI429668098	AT3G15030	TCP4	maternal effect embryo arrest phenotype	-	-
isotig31972	437	CUST_42772_PI429668098, CUST_42773_PI429668098	AT3G18000	AT3G18000	regulation of megagametogenesis and gametophyte development	-	-
isotig23735	974	CUST_78820_PI429668098, CUST_78821_PI429668098	AT3G18000	AT3G18000	regulation of megagametogenesis and gametophyte development	-	-
F43FOUR02C2X7S	247	CUST_20968_PI429668098, CUST_20969_PI429668098	AT3G18110	EMB1270	essential for female gametogensis, fertilization, seed develpment	-	-
F6Z56EY02EKTRE	277	CUST_23950_PI429668098, CUST_23951_PI429668098	AT3G18110	EMB1270	essential for female gametogensis, fertilization, seed develpment	-	-
F43FOUR02DM2W1	305	CUST_26602_PI429668098, CUST_26603_PI429668098	AT3G18110	EMB1270	essential for female gametogensis, fertilization, seed develpment	-	-
isotig10559	1915	CUST_108160_PI429668098, CUST_108161_PI429668098	AT3G18290	BTS	embryo defective phenotype	-	-
isotig29784	547	CUST_55142_PI429668098, CUST_55143_PI429668098	AT3G18290	BTS	embryo defective phenotype	-	-
isotig29594	558	CUST_55872_PI429668098, CUST_55873_PI429668098	AT3G18290	BTS	embryo defective phenotype	-	-
isotig26926	722	CUST_65892_PI429668098, CUST_65893_PI429668098	AT3G18290	BTS	embryo defective phenotype	-	-
isotig10560	1411	CUST_98414_PI429668098, CUST_98415_PI429668098	AT3G18290	BTS	embryo defective phenotype	-	-
HHKO36P02F7VKP	120	CUST_3360_PI429668098, CUST_3361_PI429668098	AT3G18290	BTS	embryo defective phenotype	-	-
isotig06837	1512	CUST_101424_PI429668098, CUST_101425_PI429668098	AT3G18380	SHH2	-	gamete; egg cell; embryo sac	-
isotig06836	1539	CUST_102110_PI429668098, CUST_102111_PI429668098	AT3G18380	SHH2	-	gamete; egg cell; embryo sac	-
isotig06838	1386	CUST_97512_PI429668098, CUST_97513_PI429668098	AT3G18380	SHH2	-	gamete; egg cell; embryo sac	-
HHKO36P02GBIGE	216	CUST_17456_PI429668098, CUST_17457_PI429668098	AT3G18524	MSH2	plant meiotic + regulation of megasporog + meiosis	meiotic	-
isotig22493	1086	CUST_84382_PI429668098, CUST_84383_PI429668098	AT3G18524	MSH2	plant meiotic + regulation of megasporog + meiosis	meiotic	-
HHKO36P02GUT78	162	CUST_9915_PI429668098, CUST_9916_PI429668098	AT3G18524	MSH2	plant meiotic + regulation of megasporog + meiosis	meiotic	-
isotig26590	743	CUST_67112_PI429668098, CUST_67113_PI429668098	AT3G19210	RAD54	-	meiotic	-
HHKO36P02INY1M	165	CUST_10297_PI429668098, CUST_10298_PI429668098	AT3G19210	RAD54	-	meiotic	-
F43FOUR02E0W7X	335	CUST_29482_PI429668098, CUST_29483_PI429668098	AT3G19210	RAD54	-	meiotic	-
F6Z56EY01AXCD6	145	CUST_7307_PI429668098, CUST_7308_PI429668098	AT3G19210	RAD54	-	meiotic	-
isotig19437	1449	CUST_99672_PI429668098, CUST_99673_PI429668098	AT3G19510	HAT3.1	-	gamete; egg cell; embryo sac	-
isotig33629	244	CUST_20674_PI429668098, CUST_20675_PI429668098	AT3G19510	HAT3.1	-	gamete; egg cell; embryo sac	-
isotig12252	1207	CUST_90052_PI429668098, CUST_90053_PI429668098	AT3G19590	BUB3.1	-	meiotic	-
isotig12251	1236	CUST_91358_PI429668098, CUST_91359_PI429668098	AT3G19590	BUB3.1	-	meiotic	-
HHKO36P02IBBVH	128	CUST_4677_PI429668098, CUST_4678_PI429668098	AT3G19590	BUB3.1	-	meiotic	-
isotig17894	1996	CUST_108708_PI429668098, CUST_108709_PI429668098	AT3G19770	AT3G19770	embryogenesis	-	-
HHKO36P01CJJNU	197	CUST_14900_PI429668098, CUST_14901_PI429668098	AT3G19770	AT3G19770	embryogenesis	-	-
isotig16912	451	CUST_44562_PI429668098, CUST_44563_PI429668098	AT3G19770	AT3G19770	embryogenesis	-	-
isotig16911	563	CUST_56208_PI429668098, CUST_56209_PI429668098	AT3G19770	AT3G19770	embryogenesis	-	-
isotig06702	1633	CUST_104336_PI429668098, CUST_104337_PI429668098	AT3G19980	FYPP3	embryo defective phenotype	-	-
isotig06701	1644	CUST_104570_PI429668098, CUST_104571_PI429668098	AT3G19980	FYPP3	embryo defective phenotype	-	-
isotig21562	1182	CUST_88978_PI429668098, CUST_88979_PI429668098	AT3G19980	FYPP3	embryo defective phenotype	-	-
isotig18790	1580	CUST_103114_PI429668098, CUST_103115_PI429668098	AT3G20070	TTN9	-	endosperm	-
isotig31449	470	CUST_46874_PI429668098, CUST_46875_PI429668098	AT3G20210	deltaVPE	essential for female gametogensis, fertilization, seed develpment	-	-
isotig23549	991	CUST_79630_PI429668098, CUST_79631_PI429668098	AT3G20210	deltaVPE	essential for female gametogensis, fertilization, seed develpment	-	-
isotig18670	1610	CUST_103832_PI429668098, CUST_103833_PI429668098	AT3G20260	AT3G20260	-	cell fate	-
isotig21984	1137	CUST_86932_PI429668098, CUST_86933_PI429668098	AT3G20260	AT3G20260	-	cell fate	-
HHKO36P01B5E8L	172	CUST_11444_PI429668098, CUST_11445_PI429668098	AT3G20440	EMB2729	embryo defective phenotype	-	-
HHKO36P01BEF26	110	CUST_1749_PI429668098, CUST_1750_PI429668098	AT3G20440	EMB2729	embryo defective phenotype	-	-
HHKO36P01DSGBN	136	CUST_5895_PI429668098, CUST_5896_PI429668098	AT3G20440	EMB2729	embryo defective phenotype	-	-
isotig24179	937	CUST_77012_PI429668098, CUST_77013_PI429668098	AT3G20440	EMB2729	embryo defective phenotype	-	-
HHKO36P01BR4US	134	CUST_5571_PI429668098, CUST_5572_PI429668098	AT3G20440	EMB2729	embryo defective phenotype	-	-
isotig29436	569	CUST_56672_PI429668098, CUST_56673_PI429668098	AT3G20475	MSH5	plant meiotic + regulation of megasporog + meiosis	meiotic	-
HHKO36P02F6VRA	142	CUST_6877_PI429668098, CUST_6878_PI429668098	AT3G20475	MSH5	plant meiotic + regulation of megasporog + meiosis	meiotic	-
isotig18801	1577	CUST_103038_PI429668098, CUST_103039_PI429668098	AT3G20740	FIE	imprinted genes and imprinting related	endosperm	-
isotig03477	1659	CUST_104832_PI429668098, CUST_104833_PI429668098	AT3G21180	AT3G21180	regulation of megagametogenesis and gametophyte development	-	-
isotig03476	1680	CUST_105238_PI429668098, CUST_105239_PI429668098	AT3G21180	AT3G21180	regulation of megagametogenesis and gametophyte development	-	-
isotig03475	1738	CUST_106196_PI429668098, CUST_106197_PI429668098	AT3G21180	AT3G21180	regulation of megagametogenesis and gametophyte development	-	-
isotig03474	1759	CUST_106474_PI429668098, CUST_106475_PI429668098	AT3G21180	AT3G21180	regulation of megagametogenesis and gametophyte development	-	-
isotig17731	2464	CUST_110094_PI429668098, CUST_110095_PI429668098	AT3G21180	AT3G21180	regulation of megagametogenesis and gametophyte development	-	-
F6Z56EY02D1ATZ	359	CUST_31970_PI429668098, CUST_31971_PI429668098	AT3G21180	AT3G21180	regulation of megagametogenesis and gametophyte development	-	-
F6Z56EY02ETFQ4	374	CUST_33760_PI429668098, CUST_33761_PI429668098	AT3G21180	AT3G21180	regulation of megagametogenesis and gametophyte development	-	-
isotig14670	786	CUST_69504_PI429668098, CUST_69505_PI429668098	AT3G21180	AT3G21180	regulation of megagametogenesis and gametophyte development	-	-
HHKO36P02HHZ29	155	CUST_8755_PI429668098, CUST_8756_PI429668098	AT3G21180	AT3G21180	regulation of megagametogenesis and gametophyte development	-	-
isotig11864	1170	CUST_88370_PI429668098, CUST_88371_PI429668098	AT3G21180	AT3G21180	regulation of megagametogenesis and gametophyte development	-	-
HHKO36P02H2C2Y	159	CUST_9393_PI429668098, CUST_9394_PI429668098	AT3G21180	AT3G21180	regulation of megagametogenesis and gametophyte development	-	-
isotig11863	1409	CUST_98356_PI429668098, CUST_98357_PI429668098	AT3G21180	AT3G21180	regulation of megagametogenesis and gametophyte development	-	-
isotig14669	902	CUST_75286_PI429668098, CUST_75287_PI429668098	AT3G21180	AT3G21180	regulation of megagametogenesis and gametophyte development	-	-
F43FOUR04H75HH	110	CUST_1651_PI429668098, CUST_1652_PI429668098	AT3G21180	AT3G21180	regulation of megagametogenesis and gametophyte development	-	-
HHKO36P01DEZ6G	214	CUST_17162_PI429668098, CUST_17163_PI429668098	AT3G22760	SOL1	-	cell fate	-
HHKO36P02G8MLF	220	CUST_17938_PI429668098, CUST_17939_PI429668098	AT3G22760	SOL1	-	cell fate	-
F6Z56EY04I70QJ	375	CUST_33910_PI429668098, CUST_33911_PI429668098	AT3G22760	SOL1	-	cell fate	-
F6Z56EY04JBSJS	392	CUST_36148_PI429668098, CUST_36149_PI429668098	AT3G22760	SOL1	-	cell fate	-
isotig31180	484	CUST_48622_PI429668098, CUST_48623_PI429668098	AT3G22780	TSO1	sporophytic mutants with gametophytic defects	meiotic	-
isotig28786	594	CUST_58272_PI429668098, CUST_58273_PI429668098	AT3G22780	TSO1	sporophytic mutants with gametophytic defects	meiotic	-
isotig04545	633	CUST_60614_PI429668098, CUST_60615_PI429668098	AT3G22780	TSO1	sporophytic mutants with gametophytic defects	meiotic	-
HHKO36P01C1WXS	190	CUST_14008_PI429668098, CUST_14009_PI429668098	AT3G22780	TSO1	sporophytic mutants with gametophytic defects	meiotic	-
isotig06846	1470	CUST_100288_PI429668098, CUST_100289_PI429668098	AT3G22880	DMC1	plant meiotic + regulation of megasporog + meiosis	meiotic	-
isotig06845	1497	CUST_101066_PI429668098, CUST_101067_PI429668098	AT3G22880	DMC1	plant meiotic + regulation of megasporog + meiosis	meiotic	-
isotig06847	1408	CUST_98298_PI429668098, CUST_98299_PI429668098	AT3G22880	DMC1	plant meiotic + regulation of megasporog + meiosis	meiotic	-
isotig20783	1266	CUST_92696_PI429668098, CUST_92697_PI429668098	AT3G22990	LFR	-	gamete; egg cell; embryo sac	-
HHKO36P01CMAC3	181	CUST_12798_PI429668098, CUST_12799_PI429668098	AT3G23670	AT3G23670	regulation of megagametogenesis and gametophyte development	-	-
isotig15824	262	CUST_22454_PI429668098, CUST_22455_PI429668098	AT3G23670	AT3G23670	regulation of megagametogenesis and gametophyte development	-	-
isotig15823	1103	CUST_85190_PI429668098, CUST_85191_PI429668098	AT3G23670	AT3G23670	regulation of megagametogenesis and gametophyte development	-	-
isotig12192	1187	CUST_89178_PI429668098, CUST_89179_PI429668098	AT3G23670	AT3G23670	regulation of megagametogenesis and gametophyte development	-	-
isotig12191	1267	CUST_92742_PI429668098, CUST_92743_PI429668098	AT3G23670	AT3G23670	regulation of megagametogenesis and gametophyte development	-	-
isotig27787	666	CUST_62562_PI429668098, CUST_62563_PI429668098	AT3G23670	AT3G23670	regulation of megagametogenesis and gametophyte development	-	-
HHKO36P01BCUYS	117	CUST_2944_PI429668098, CUST_2945_PI429668098	AT3G23670	AT3G23670	regulation of megagametogenesis and gametophyte development	-	-
isotig17779	2226	CUST_109604_PI429668098, CUST_109605_PI429668098	AT3G23890	TOPII	plant meiotic + regulation of megasporog + meiosis	cell fate; meiotic	-
F43FOUR02EWJDI	342	CUST_30178_PI429668098, CUST_30179_PI429668098	AT3G23890	TOPII	plant meiotic + regulation of megasporog + meiosis	cell fate; meiotic	-
F43FOUR02DH74G	477	CUST_47786_PI429668098, CUST_47787_PI429668098	AT3G23890	TOPII	plant meiotic + regulation of megasporog + meiosis	cell fate; meiotic	-
isotig19684	1406	CUST_98240_PI429668098, CUST_98241_PI429668098	AT3G23940	AT3G23940	regulation of megagametogenesis and gametophyte development	-	-
HHKO36P02JSX4A	253	CUST_21684_PI429668098, CUST_21685_PI429668098	AT3G24320	MSH1	plant meiotic + regulation of megasporog + meiosis	meiotic	-
F6Z56EY01B9CIU	349	CUST_30890_PI429668098, CUST_30891_PI429668098	AT3G24320	MSH1	plant meiotic + regulation of megasporog + meiosis	meiotic	-
F43FOUR04I3I01	392	CUST_36092_PI429668098, CUST_36093_PI429668098	AT3G24320	MSH1	plant meiotic + regulation of megasporog + meiosis	meiotic	-
F43FOUR04JQ1C8	406	CUST_38126_PI429668098, CUST_38127_PI429668098	AT3G24320	MSH1	plant meiotic + regulation of megasporog + meiosis	meiotic	-
isotig27257	699	CUST_64558_PI429668098, CUST_64559_PI429668098	AT3G24320	MSH1	plant meiotic + regulation of megasporog + meiosis	meiotic	-
isotig22960	1045	CUST_82238_PI429668098, CUST_82239_PI429668098	AT3G24320	MSH1	plant meiotic + regulation of megasporog + meiosis	meiotic	-
HHKO36P01A03OD	106	CUST_1101_PI429668098, CUST_1102_PI429668098	AT3G24320	MSH1	plant meiotic + regulation of megasporog + meiosis	meiotic	-
HHKO36P01BUTIU	116	CUST_2786_PI429668098, CUST_2787_PI429668098	AT3G24320	MSH1	plant meiotic + regulation of megasporog + meiosis	meiotic	-
F43FOUR04IU1HT	104	CUST_644_PI429668098, CUST_645_PI429668098	AT3G24320	MSH1	plant meiotic + regulation of megasporog + meiosis	meiotic	-
HHKO36P01BBB8M	142	CUST_6887_PI429668098, CUST_6888_PI429668098	AT3G24320	MSH1	plant meiotic + regulation of megasporog + meiosis	meiotic	-
isotig25839	800	CUST_70306_PI429668098, CUST_70307_PI429668098	AT3G24495	MSH7	plant meiotic + regulation of megasporog + meiosis	meiotic	-
isotig19844	1380	CUST_97336_PI429668098, CUST_97337_PI429668098	AT3G25100	CDC45	plant meiotic + regulation of megasporog + meiosis	meiotic	-
isotig20103	1348	CUST_96054_PI429668098, CUST_96055_PI429668098	AT3G26570	PHT2;1	-	meiotic	-
isotig07481	1283	CUST_93408_PI429668098, CUST_93409_PI429668098	AT3G26730	AT3G26730	-	meiotic	-
isotig07480	1300	CUST_94132_PI429668098, CUST_94133_PI429668098	AT3G26730	AT3G26730	-	meiotic	-
isotig07482	445	CUST_43826_PI429668098, CUST_43827_PI429668098	AT3G26730	AT3G26730	-	meiotic	-
isotig08909	1619	CUST_104016_PI429668098, CUST_104017_PI429668098	AT3G26744	ICE1	embryo defective phenotype	-	-
isotig08908	1700	CUST_105582_PI429668098, CUST_105583_PI429668098	AT3G26744	ICE1	embryo defective phenotype	-	-
isotig15034	578	CUST_57210_PI429668098, CUST_57211_PI429668098	AT3G26744	ICE1	embryo defective phenotype	-	-
isotig15033	1001	CUST_80102_PI429668098, CUST_80103_PI429668098	AT3G26744	ICE1	embryo defective phenotype	-	-
isotig05580	1243	CUST_91634_PI429668098, CUST_91635_PI429668098	AT3G26810	AT3G26810	regulation of megagametogenesis and gametophyte development	-	-
isotig05579	1352	CUST_96196_PI429668098, CUST_96197_PI429668098	AT3G26810	AT3G26810	regulation of megagametogenesis and gametophyte development	-	-
isotig15736	637	CUST_60830_PI429668098, CUST_60831_PI429668098	AT3G26810	AT3G26810	regulation of megagametogenesis and gametophyte development	-	-
HHKO36P02HLZ6C	192	CUST_14246_PI429668098, CUST_14247_PI429668098	AT3G27730	RCK	plant meiotic + regulation of megasporog + meiosis	meiotic	-
isotig18853	1561	CUST_102664_PI429668098, CUST_102665_PI429668098	AT3G28430	TT9	-	cell fate	-
isotig18473	1669	CUST_105014_PI429668098, CUST_105015_PI429668098	AT3G28430	TT9	-	cell fate	-
F6Z56EY03F8RKV	108	CUST_1345_PI429668098, CUST_1346_PI429668098	AT3G28430	TT9	-	cell fate	-
F6Z56EY03GUL20	359	CUST_31982_PI429668098, CUST_31983_PI429668098	AT3G28430	TT9	-	cell fate	-
isotig19031	1519	CUST_101656_PI429668098, CUST_101657_PI429668098	AT3G28470	AT3G28470	regulation of megagametogenesis and gametophyte development	-	-
F43FOUR04HZ0AB	411	CUST_38946_PI429668098, CUST_38947_PI429668098	AT3G28470	AT3G28470	regulation of megagametogenesis and gametophyte development	-	-
HHKO36P02INUDZ	176	CUST_11980_PI429668098, CUST_11981_PI429668098	AT3G28470	AT3G28470	regulation of megagametogenesis and gametophyte development	-	-
HHKO36P02F1X30	105	CUST_851_PI429668098, CUST_852_PI429668098	AT3G28470	AT3G28470	regulation of megagametogenesis and gametophyte development	-	-
isotig05898	1565	CUST_102748_PI429668098, CUST_102749_PI429668098	AT3G28730	HMG	-	central cell; embryo sac	-
isotig05897	1574	CUST_102962_PI429668098, CUST_102963_PI429668098	AT3G28730	HMG	-	central cell; embryo sac	-
isotig05900	776	CUST_68944_PI429668098, CUST_68945_PI429668098	AT3G28730	HMG	-	central cell; embryo sac	-
isotig05899	785	CUST_69438_PI429668098, CUST_69439_PI429668098	AT3G28730	HMG	-	central cell; embryo sac	-
isotig23492	991	CUST_79602_PI429668098, CUST_79603_PI429668098	AT3G43210	TES	regulation of megagametogenesis and gametophyte development	meiotic	-
HHKO36P02G1EM9	177	CUST_12152_PI429668098, CUST_12153_PI429668098	AT3G43210	TES	regulation of megagametogenesis and gametophyte development	meiotic	-
isotig22511	1086	CUST_84392_PI429668098, CUST_84393_PI429668098	AT3G44050	AT3G44050	-	cell fate	-
isotig33402	300	CUST_26140_PI429668098, CUST_26141_PI429668098	AT3G44050	AT3G44050	-	cell fate	-
HHKO36P02HXE06	316	CUST_27744_PI429668098, CUST_27745_PI429668098	AT3G44540	FAR4	regulation of megagametogenesis and gametophyte development	meiotic	-
isotig20374	1313	CUST_94694_PI429668098, CUST_94695_PI429668098	AT3G44600	CYP71	-	meiotic; gamete; egg cell; embryo sac	-
isotig19533	1427	CUST_99032_PI429668098, CUST_99033_PI429668098	AT3G45830	AT3G45830	-	meiotic	-
HHKO36P01CZOKP	179	CUST_12438_PI429668098, CUST_12439_PI429668098	AT3G45830	AT3G45830	-	meiotic	-
HHKO36P02JIR6H	204	CUST_15828_PI429668098, CUST_15829_PI429668098	AT3G45830	AT3G45830	-	meiotic	-
HHKO36P01A6KQJ	129	CUST_4859_PI429668098, CUST_4860_PI429668098	AT3G45830	AT3G45830	-	meiotic	-
isotig28717	604	CUST_58928_PI429668098, CUST_58929_PI429668098	AT3G46560	TIM9	embryo defective phenotype	-	-
isotig28105	647	CUST_61414_PI429668098, CUST_61415_PI429668098	AT3G46560	TIM9	embryo defective phenotype	-	-
isotig15852	671	CUST_62824_PI429668098, CUST_62825_PI429668098	AT3G46560	TIM9	embryo defective phenotype	-	-
isotig15851	690	CUST_64000_PI429668098, CUST_64001_PI429668098	AT3G46560	TIM9	embryo defective phenotype	-	-
HHKO36P02HUW8N	175	CUST_11794_PI429668098, CUST_11795_PI429668098	AT3G46560	TIM9	embryo defective phenotype	-	-
isotig27069	713	CUST_65388_PI429668098, CUST_65389_PI429668098	AT3G46890	AT3G46890	maternal effect embryo arrest phenotype	-	-
isotig09295	1200	CUST_89752_PI429668098, CUST_89753_PI429668098	AT3G46960	AT3G46960	-	meiotic	-
isotig09294	1213	CUST_90302_PI429668098, CUST_90303_PI429668098	AT3G46960	AT3G46960	-	meiotic	-
HHKO36P02HX1WM	133	CUST_5371_PI429668098, CUST_5372_PI429668098	AT3G46960	AT3G46960	-	meiotic	-
isotig31422	470	CUST_46856_PI429668098, CUST_46857_PI429668098	AT3G47440	TIP5;1	regulation of megagametogenesis and gametophyte development	gamete	-
isotig30523	510	CUST_51754_PI429668098, CUST_51755_PI429668098	AT3G47440	TIP5;1	regulation of megagametogenesis and gametophyte development	gamete	-
isotig24741	888	CUST_74596_PI429668098, CUST_74597_PI429668098	AT3G47440	TIP5;1	regulation of megagametogenesis and gametophyte development	gamete	-
isotig20080	1351	CUST_96170_PI429668098, CUST_96171_PI429668098	AT3G47870	LBD27	regulation of megagametogenesis and gametophyte development	meiotic	-
isotig31823	447	CUST_44046_PI429668098, CUST_44047_PI429668098	AT3G47950	HA4	-	meiotic	-
isotig11564	1341	CUST_95758_PI429668098, CUST_95759_PI429668098	AT3G48150	APC8	-	gamete; egg cell; embryo sac	-
isotig11563	1347	CUST_95978_PI429668098, CUST_95979_PI429668098	AT3G48150	APC8	-	gamete; egg cell; embryo sac	-
isotig19059	1515	CUST_101528_PI429668098, CUST_101529_PI429668098	AT3G48190	ATM	plant meiotic + regulation of megasporog + meiosis	meiotic	-
HHKO36P01D6FBR	188	CUST_13724_PI429668098, CUST_13725_PI429668098	AT3G48190	ATM	plant meiotic + regulation of megasporog + meiosis	meiotic	-
HHKO36P01EKOY7	272	CUST_23480_PI429668098, CUST_23481_PI429668098	AT3G48190	ATM	plant meiotic + regulation of megasporog + meiosis	meiotic	-
F6Z56EY02EPBBJ	304	CUST_26530_PI429668098, CUST_26531_PI429668098	AT3G48190	ATM	plant meiotic + regulation of megasporog + meiosis	meiotic	-
HHKO36P01AXA6S	357	CUST_31776_PI429668098, CUST_31777_PI429668098	AT3G48190	ATM	plant meiotic + regulation of megasporog + meiosis	meiotic	-
F6Z56EY01B89H2	393	CUST_36244_PI429668098, CUST_36245_PI429668098	AT3G48190	ATM	plant meiotic + regulation of megasporog + meiosis	meiotic	-
F43FOUR02D2VHQ	456	CUST_45206_PI429668098, CUST_45207_PI429668098	AT3G48190	ATM	plant meiotic + regulation of megasporog + meiosis	meiotic	-
isotig26606	741	CUST_66976_PI429668098, CUST_66977_PI429668098	AT3G48190	ATM	plant meiotic + regulation of megasporog + meiosis	meiotic	-
HHKO36P02FIYM7	154	CUST_8683_PI429668098, CUST_8684_PI429668098	AT3G48190	ATM	plant meiotic + regulation of megasporog + meiosis	meiotic	-
HHKO36P01A9S7E	158	CUST_9319_PI429668098, CUST_9320_PI429668098	AT3G48190	ATM	plant meiotic + regulation of megasporog + meiosis	meiotic	-
HHKO36P01D8493	331	CUST_29170_PI429668098, CUST_29171_PI429668098	AT3G48190	ATM	plant meiotic + regulation of megasporog + meiosis	meiotic	-
isotig21378	1201	CUST_89816_PI429668098, CUST_89817_PI429668098	AT3G48210	AT3G48210	-	meiotic; gamete; egg cell; embryo sac	-
isotig20495	1299	CUST_94116_PI429668098, CUST_94117_PI429668098	AT3G48210	AT3G48210	-	meiotic; gamete; egg cell; embryo sac	-
isotig27895	659	CUST_62130_PI429668098, CUST_62131_PI429668098	AT3G48250	BIR6	-	gamete; egg cell; embryo sac	-
isotig18614	1622	CUST_104094_PI429668098, CUST_104095_PI429668098	AT3G48470	EMB2423	embryo defective phenotype	-	-
isotig25645	813	CUST_70956_PI429668098, CUST_70957_PI429668098	AT3G48520	AT3G48520	regulation of megagametogenesis and gametophyte development	-	-
isotig20346	1318	CUST_94858_PI429668098, CUST_94859_PI429668098	AT3G48750	CDC2	plant meiotic + regulation of megasporog + meiosis	meiotic	-
isotig20040	1357	CUST_96428_PI429668098, CUST_96429_PI429668098	AT3G48750	CDC2	plant meiotic + regulation of megasporog + meiosis	meiotic	-
HHKO36P01AGCR2	233	CUST_19510_PI429668098, CUST_19511_PI429668098	AT3G48750	CDC2	plant meiotic + regulation of megasporog + meiosis	meiotic	-
isotig31534	469	CUST_46760_PI429668098, CUST_46761_PI429668098	AT3G48930	EMB1080	embryo defective phenotype	-	-
isotig19739	1400	CUST_98020_PI429668098, CUST_98021_PI429668098	AT3G49170	EMB2261	embryo defective phenotype	-	-
isotig30081	535	CUST_54212_PI429668098, CUST_54213_PI429668098	AT3G49240	emb1796	embryo defective phenotype	gamete; egg cell; embryo sac	-
isotig12708	1005	CUST_80304_PI429668098, CUST_80305_PI429668098	AT3G49240	emb1796	embryo defective phenotype	gamete; egg cell; embryo sac	-
isotig20880	1258	CUST_92340_PI429668098, CUST_92341_PI429668098	AT3G49240	emb1796	embryo defective phenotype	gamete; egg cell; embryo sac	-
isotig12707	1275	CUST_93078_PI429668098, CUST_93079_PI429668098	AT3G49240	emb1796	embryo defective phenotype	gamete; egg cell; embryo sac	-
isotig21033	1238	CUST_91450_PI429668098, CUST_91451_PI429668098	AT3G49500	RDR6	plant meiotic + regulation of megasporog + meiosis	-	-
F6Z56EY02DWVFN	362	CUST_32320_PI429668098, CUST_32321_PI429668098	AT3G49670	AT3G49670	regulation of megagametogenesis and gametophyte development	-	-
isotig28785	598	CUST_58556_PI429668098, CUST_58557_PI429668098	AT3G49890	AT3G49890	-	gamete; egg cell; embryo sac	-
isotig26662	734	CUST_66600_PI429668098, CUST_66601_PI429668098	AT3G49890	AT3G49890	-	gamete; egg cell; embryo sac	-
isotig14150	620	CUST_59872_PI429668098, CUST_59873_PI429668098	AT3G50310	MAPKKK20	regulation of megagametogenesis and gametophyte development	gamete	-
isotig14149	1223	CUST_90808_PI429668098, CUST_90809_PI429668098	AT3G50310	MAPKKK20	regulation of megagametogenesis and gametophyte development	gamete	-
isotig29758	549	CUST_55288_PI429668098, CUST_55289_PI429668098	AT3G50870	AT3G50870	embryogenesis	-	-
isotig17592	292	CUST_25350_PI429668098, CUST_25351_PI429668098	AT3G51530	AT3G51530	-	gamete; egg cell; embryo sac	-
isotig17591	316	CUST_27644_PI429668098, CUST_27645_PI429668098	AT3G51530	AT3G51530	-	gamete; egg cell; embryo sac	-
isotig13268	1009	CUST_80516_PI429668098, CUST_80517_PI429668098	AT3G51610	AT3G51610	regulation of megagametogenesis and gametophyte development	-	-
isotig13267	1102	CUST_85148_PI429668098, CUST_85149_PI429668098	AT3G51610	AT3G51610	regulation of megagametogenesis and gametophyte development	-	-
isotig23929	954	CUST_77860_PI429668098, CUST_77861_PI429668098	AT3G52115	GR1	-	meiotic; gamete	-
isotig23462	992	CUST_79664_PI429668098, CUST_79665_PI429668098	AT3G52380	CP33	embryo defective phenotype	-	-
HHKO36P01B1AU0	423	CUST_40902_PI429668098, CUST_40903_PI429668098	AT3G52380	CP33	embryo defective phenotype	-	-
HHKO36P01A2BSJ	404	CUST_37916_PI429668098, CUST_37917_PI429668098	AT3G53700	MEE40	maternal effect embryo arrest phenotype	-	-
HHKO36P01BLUXU	150	CUST_8091_PI429668098, CUST_8092_PI429668098	AT3G53700	MEE40	maternal effect embryo arrest phenotype	-	-
isotig20340	1315	CUST_94752_PI429668098, CUST_94753_PI429668098	AT3G53700	MEE40	maternal effect embryo arrest phenotype	-	-
HHKO36P01D0PYC	249	CUST_21264_PI429668098, CUST_21265_PI429668098	AT3G53700	MEE40	maternal effect embryo arrest phenotype	-	-
isotig20803	1260	CUST_92426_PI429668098, CUST_92427_PI429668098	AT3G53810	AT3G53810	regulation of megagametogenesis and gametophyte development	-	-
isotig23189	1023	CUST_81226_PI429668098, CUST_81227_PI429668098	AT3G54220	SCR	-	cell fate	-
HHKO36P01D2IAB	183	CUST_13058_PI429668098, CUST_13059_PI429668098	AT3G54220	SCR	-	cell fate	-
F6Z56EY02DDQBN	370	CUST_33284_PI429668098, CUST_33285_PI429668098	AT3G54350	emb1967	embryo defective phenotype	gamete; egg cell; embryo sac	-
isotig32111	433	CUST_42224_PI429668098, CUST_42225_PI429668098	AT3G54350	emb1967	embryo defective phenotype	gamete; egg cell; embryo sac	-
isotig30011	539	CUST_54522_PI429668098, CUST_54523_PI429668098	AT3G54350	emb1967	embryo defective phenotype	gamete; egg cell; embryo sac	-
isotig22065	1130	CUST_86582_PI429668098, CUST_86583_PI429668098	AT3G54350	emb1967	embryo defective phenotype	gamete; egg cell; embryo sac	-
isotig09186	1299	CUST_94088_PI429668098, CUST_94089_PI429668098	AT3G54630	AT3G54630	-	meiotic	-
isotig09187	1301	CUST_94174_PI429668098, CUST_94175_PI429668098	AT3G54630	AT3G54630	-	meiotic	-
isotig22629	1075	CUST_83792_PI429668098, CUST_83793_PI429668098	AT3G54650	FBL17	regulation of megagametogenesis and gametophyte development	gamete	-
HHKO36P02H2VAC	320	CUST_28132_PI429668098, CUST_28133_PI429668098	AT3G54720	AT3G54720	embryogenesis	-	-
HHKO36P01AWLS2	405	CUST_38068_PI429668098, CUST_38069_PI429668098	AT3G54720	AT3G54720	embryogenesis	-	-
isotig30471	512	CUST_51994_PI429668098, CUST_51995_PI429668098	AT3G54720	AT3G54720	embryogenesis	-	-
HHKO36P02F2HJE	188	CUST_13698_PI429668098, CUST_13699_PI429668098	AT3G54720	AT3G54720	embryogenesis	-	-
isotig09331	1171	CUST_88432_PI429668098, CUST_88433_PI429668098	AT3G55000	TON1A	-	gamete; egg cell; embryo sac	-
isotig09330	1175	CUST_88620_PI429668098, CUST_88621_PI429668098	AT3G55000	TON1A	-	gamete; egg cell; embryo sac	-
isotig04604	1596	CUST_103460_PI429668098, CUST_103461_PI429668098	AT3G55200	AT3G55200	regulation of megagametogenesis and gametophyte development	-	-
isotig04603	1630	CUST_104244_PI429668098, CUST_104245_PI429668098	AT3G55200	AT3G55200	regulation of megagametogenesis and gametophyte development	-	-
HHKO36P01B2ST9	196	CUST_14794_PI429668098, CUST_14795_PI429668098	AT3G55200	AT3G55200	regulation of megagametogenesis and gametophyte development	-	-
HHKO36P01C3GJ0	364	CUST_32592_PI429668098, CUST_32593_PI429668098	AT3G55200	AT3G55200	regulation of megagametogenesis and gametophyte development	-	-
isotig04605	473	CUST_47212_PI429668098, CUST_47213_PI429668098	AT3G55200	AT3G55200	regulation of megagametogenesis and gametophyte development	-	-
isotig06715	1124	CUST_86202_PI429668098, CUST_86203_PI429668098	AT3G55200	AT3G55200	regulation of megagametogenesis and gametophyte development	-	-
HHKO36P01BV2Y2	117	CUST_2970_PI429668098, CUST_2971_PI429668098	AT3G56100	MRLK	-	cell fate	-
HHKO36P02J01Q7	219	CUST_17794_PI429668098, CUST_17795_PI429668098	AT3G56990	EDA7	regulation of megagametogenesis and gametophyte development	gamete; egg cell; embryo sac	-
HHKO36P01CSYBS	270	CUST_23296_PI429668098, CUST_23297_PI429668098	AT3G56990	EDA7	regulation of megagametogenesis and gametophyte development	gamete; egg cell; embryo sac	-
HHKO36P01ANLM5	284	CUST_24662_PI429668098, CUST_24663_PI429668098	AT3G56990	EDA7	regulation of megagametogenesis and gametophyte development	gamete; egg cell; embryo sac	-
F43FOUR01AK08U	138	CUST_6101_PI429668098, CUST_6102_PI429668098	AT3G56990	EDA7	regulation of megagametogenesis and gametophyte development	gamete; egg cell; embryo sac	-
HHKO36P02H8ZMM	155	CUST_8835_PI429668098, CUST_8836_PI429668098	AT3G56990	EDA7	regulation of megagametogenesis and gametophyte development	gamete; egg cell; embryo sac	-
isotig32940	366	CUST_32720_PI429668098, CUST_32721_PI429668098	AT3G56990	EDA7	regulation of megagametogenesis and gametophyte development	gamete; egg cell; embryo sac	-
isotig22677	1071	CUST_83526_PI429668098, CUST_83527_PI429668098	AT3G57060	AT3G57060	-	cell fate	-
isotig27201	701	CUST_64680_PI429668098, CUST_64681_PI429668098	AT3G57230	AGL16	-	meiotic	-
isotig24275	925	CUST_76398_PI429668098, CUST_76399_PI429668098	AT3G57860	UVI4-LIKE	affected in cell specification + meiosis	meiotic; gamete; endosperm	-
isotig19451	1448	CUST_99654_PI429668098, CUST_99655_PI429668098	AT3G59530	AT3G59530	regulation of megagametogenesis and gametophyte development	-	-
isotig22444	1096	CUST_84916_PI429668098, CUST_84917_PI429668098	AT3G60360	EDA14	regulation of megagametogenesis and gametophyte development	gamete; egg cell; embryo sac	-
isotig30687	506	CUST_51318_PI429668098, CUST_51319_PI429668098	AT3G60460	DUO1	regulation of megagametogenesis and gametophyte development	gamete	-
isotig07135	1168	CUST_88264_PI429668098, CUST_88265_PI429668098	AT3G61140	FUS6	essential for female gametogensis, fertilization, seed develpment	meiotic	-
isotig07134	1184	CUST_89044_PI429668098, CUST_89045_PI429668098	AT3G61140	FUS6	essential for female gametogensis, fertilization, seed develpment	meiotic	-
isotig07133	1258	CUST_92306_PI429668098, CUST_92307_PI429668098	AT3G61140	FUS6	essential for female gametogensis, fertilization, seed develpment	meiotic	-
isotig33707	214	CUST_17060_PI429668098, CUST_17061_PI429668098	AT3G61140	FUS6	essential for female gametogensis, fertilization, seed develpment	meiotic	-
HHKO36P01BDQF2	176	CUST_11956_PI429668098, CUST_11957_PI429668098	AT3G61140	FUS6	essential for female gametogensis, fertilization, seed develpment	meiotic	-
HHKO36P01B0GDY	138	CUST_6229_PI429668098, CUST_6230_PI429668098	AT3G61140	FUS6	essential for female gametogensis, fertilization, seed develpment	meiotic	-
isotig01382	1692	CUST_105432_PI429668098, CUST_105433_PI429668098	AT3G61650	AT3G61650	regulation of megagametogenesis and gametophyte development	-	-
isotig01381	1700	CUST_105572_PI429668098, CUST_105573_PI429668098	AT3G61650	AT3G61650	regulation of megagametogenesis and gametophyte development	-	-
isotig01384	1263	CUST_92516_PI429668098, CUST_92517_PI429668098	AT3G61650	AT3G61650	regulation of megagametogenesis and gametophyte development	-	-
isotig01383	1419	CUST_98676_PI429668098, CUST_98677_PI429668098	AT3G61650	AT3G61650	regulation of megagametogenesis and gametophyte development	-	-
isotig19050	1518	CUST_101620_PI429668098, CUST_101621_PI429668098	AT3G62230	DAF1	regulation of megagametogenesis and gametophyte development	gamete	-
isotig29726	551	CUST_55426_PI429668098, CUST_55427_PI429668098	AT3G62230	DAF1	regulation of megagametogenesis and gametophyte development	gamete	-
isotig29511	563	CUST_56216_PI429668098, CUST_56217_PI429668098	AT3G62230	DAF1	regulation of megagametogenesis and gametophyte development	gamete	-
isotig28453	623	CUST_60040_PI429668098, CUST_60041_PI429668098	AT3G62230	DAF1	regulation of megagametogenesis and gametophyte development	gamete	-
isotig27100	710	CUST_65194_PI429668098, CUST_65195_PI429668098	AT3G62230	DAF1	regulation of megagametogenesis and gametophyte development	gamete	-
isotig22158	1120	CUST_86012_PI429668098, CUST_86013_PI429668098	AT3G62230	DAF1	regulation of megagametogenesis and gametophyte development	gamete	-
isotig09054	1429	CUST_99088_PI429668098, CUST_99089_PI429668098	AT3G62230	DAF1	regulation of megagametogenesis and gametophyte development	gamete	-
isotig09055	1429	CUST_99090_PI429668098, CUST_99091_PI429668098	AT3G62230	DAF1	regulation of megagametogenesis and gametophyte development	gamete	-
HHKO36P02JJM3B	113	CUST_2257_PI429668098, CUST_2258_PI429668098	AT3G62230	DAF1	regulation of megagametogenesis and gametophyte development	gamete	-
HHKO36P01DWRPV	115	CUST_2642_PI429668098, CUST_2643_PI429668098	AT3G62230	DAF1	regulation of megagametogenesis and gametophyte development	gamete	-
isotig27798	665	CUST_62512_PI429668098, CUST_62513_PI429668098	AT3G62310	AT3G62310	-	gamete; egg cell; embryo sac	-
isotig25272	839	CUST_72264_PI429668098, CUST_72265_PI429668098	AT3G62310	AT3G62310	-	gamete; egg cell; embryo sac	-
isotig14510	858	CUST_73172_PI429668098, CUST_73173_PI429668098	AT3G62310	AT3G62310	-	gamete; egg cell; embryo sac	-
isotig14509	878	CUST_74136_PI429668098, CUST_74137_PI429668098	AT3G62310	AT3G62310	-	gamete; egg cell; embryo sac	-
isotig05182	912	CUST_75734_PI429668098, CUST_75735_PI429668098	AT3G62310	AT3G62310	-	gamete; egg cell; embryo sac	-
isotig05181	985	CUST_79304_PI429668098, CUST_79305_PI429668098	AT3G62310	AT3G62310	-	gamete; egg cell; embryo sac	-
isotig05180	999	CUST_79986_PI429668098, CUST_79987_PI429668098	AT3G62310	AT3G62310	-	gamete; egg cell; embryo sac	-
isotig13146	1061	CUST_83006_PI429668098, CUST_83007_PI429668098	AT3G63080	GPX5	maternal effect embryo arrest phenotype	-	-
isotig13145	1090	CUST_84562_PI429668098, CUST_84563_PI429668098	AT3G63080	GPX5	maternal effect embryo arrest phenotype	-	-
isotig20612	1284	CUST_93472_PI429668098, CUST_93473_PI429668098	AT3G63190	AT3G63190	embryogenesis	-	-
isotig22343	1103	CUST_85208_PI429668098, CUST_85209_PI429668098	AT3G63290	AT3G63290	regulation of megagametogenesis and gametophyte development	-	-
isotig06570	2556	CUST_110184_PI429668098, CUST_110185_PI429668098	AT3G63460	EMB2221	essential for female gametogensis, fertilization, seed develpment	-	-
isotig06569	2604	CUST_110216_PI429668098, CUST_110217_PI429668098	AT3G63460	EMB2221	essential for female gametogensis, fertilization, seed develpment	-	-
F6Z56EY04IGH0B	223	CUST_18332_PI429668098, CUST_18333_PI429668098	AT3G63460	EMB2221	essential for female gametogensis, fertilization, seed develpment	-	-
F6Z56EY01CBLSE	308	CUST_26942_PI429668098, CUST_26943_PI429668098	AT3G63460	EMB2221	essential for female gametogensis, fertilization, seed develpment	-	-
isotig30573	509	CUST_51640_PI429668098, CUST_51641_PI429668098	AT3G63460	EMB2221	essential for female gametogensis, fertilization, seed develpment	-	-
isotig06571	885	CUST_74430_PI429668098, CUST_74431_PI429668098	AT3G63460	EMB2221	essential for female gametogensis, fertilization, seed develpment	-	-
isotig19613	1415	CUST_98566_PI429668098, CUST_98567_PI429668098	AT3G63500	TTA2	-	cell fate	-
F6Z56EY01B3OK6	417	CUST_39856_PI429668098, CUST_39857_PI429668098	AT4G00020	BRCA2(IV)	plant meiotic + regulation of megasporog + meiosis	meiotic	-
isotig27765	667	CUST_62606_PI429668098, CUST_62607_PI429668098	AT4G00050	UNE10	unfertilized embryo sac phenotype	endosperm	-
isotig27011	714	CUST_65426_PI429668098, CUST_65427_PI429668098	AT4G00050	UNE10	unfertilized embryo sac phenotype	endosperm	-
F6Z56EY02ES7BD	232	CUST_19370_PI429668098, CUST_19371_PI429668098	AT4G00060	MEE44	maternal effect embryo arrest phenotype	-	-
HHKO36P01DRDFO	317	CUST_27838_PI429668098, CUST_27839_PI429668098	AT4G00060	MEE44	maternal effect embryo arrest phenotype	-	-
F6Z56EY02D9FGC	418	CUST_40040_PI429668098, CUST_40041_PI429668098	AT4G00060	MEE44	maternal effect embryo arrest phenotype	-	-
F43FOUR04IOBN8	420	CUST_40326_PI429668098, CUST_40327_PI429668098	AT4G00060	MEE44	maternal effect embryo arrest phenotype	-	-
isotig14778	801	CUST_70322_PI429668098, CUST_70323_PI429668098	AT4G00060	MEE44	maternal effect embryo arrest phenotype	-	-
isotig14777	855	CUST_73004_PI429668098, CUST_73005_PI429668098	AT4G00060	MEE44	maternal effect embryo arrest phenotype	-	-
F6Z56EY02ELWCW	190	CUST_13912_PI429668098, CUST_13913_PI429668098	AT4G00060	MEE44	maternal effect embryo arrest phenotype	-	-
F6Z56EY03GBA6A	459	CUST_45626_PI429668098, CUST_45627_PI429668098	AT4G00080	UNE11	unfertilized embryo sac phenotype	endosperm	-
F43FOUR02EUTWV	424	CUST_40938_PI429668098, CUST_40939_PI429668098	AT4G00231	MEE50	maternal effect embryo arrest phenotype	-	-
isotig27969	654	CUST_61868_PI429668098, CUST_61869_PI429668098	AT4G00231	MEE50	maternal effect embryo arrest phenotype	-	-
F6Z56EY01ATN5A	378	CUST_34252_PI429668098, CUST_34253_PI429668098	AT4G00330	AT4G00330	regulation of megagametogenesis and gametophyte development	-	-
HHKO36P01D1NCZ	401	CUST_37476_PI429668098, CUST_37477_PI429668098	AT4G00330	AT4G00330	regulation of megagametogenesis and gametophyte development	-	-
F6Z56EY02C4GJL	485	CUST_48810_PI429668098, CUST_48811_PI429668098	AT4G00330	AT4G00330	regulation of megagametogenesis and gametophyte development	-	-
isotig12546	1147	CUST_87304_PI429668098, CUST_87305_PI429668098	AT4G00950	MEE47	maternal effect embryo arrest phenotype	-	-
isotig12545	1184	CUST_89052_PI429668098, CUST_89053_PI429668098	AT4G00950	MEE47	maternal effect embryo arrest phenotype	-	-
F6Z56EY01A95E3	162	CUST_9833_PI429668098, CUST_9834_PI429668098	AT4G00950	MEE47	maternal effect embryo arrest phenotype	-	-
isotig11518	1267	CUST_92736_PI429668098, CUST_92737_PI429668098	AT4G01560	MEE49	maternal effect embryo arrest phenotype	-	-
isotig11517	1441	CUST_99464_PI429668098, CUST_99465_PI429668098	AT4G01560	MEE49	maternal effect embryo arrest phenotype	-	-
isotig31379	472	CUST_47116_PI429668098, CUST_47117_PI429668098	AT4G01990	AT4G01990	-	gamete; egg cell; embryo sac	-
isotig13566	1002	CUST_80144_PI429668098, CUST_80145_PI429668098	AT4G01990	AT4G01990	-	gamete; egg cell; embryo sac	-
isotig13565	1012	CUST_80664_PI429668098, CUST_80665_PI429668098	AT4G01990	AT4G01990	-	gamete; egg cell; embryo sac	-
isotig08403	1464	CUST_100092_PI429668098, CUST_100093_PI429668098	AT4G02020	SWN	-	endosperm	-
isotig08405	1455	CUST_99836_PI429668098, CUST_99837_PI429668098	AT4G02020	SWN	-	endosperm	-
isotig08404	1456	CUST_99870_PI429668098, CUST_99871_PI429668098	AT4G02020	SWN	-	endosperm	-
HHKO36P02JHOMB	144	CUST_7183_PI429668098, CUST_7184_PI429668098	AT4G02020	SWN	-	endosperm	-
HHKO36P01AD94D	160	CUST_9607_PI429668098, CUST_9608_PI429668098	AT4G02020	SWN	-	endosperm	-
F6Z56EY01A3HTA	421	CUST_40488_PI429668098, CUST_40489_PI429668098	AT4G02060	PRL	essential for female gametogensis, fertilization, seed develpment	-	-
F6Z56EY01BPFH9	453	CUST_44872_PI429668098, CUST_44873_PI429668098	AT4G02060	PRL	essential for female gametogensis, fertilization, seed develpment	-	-
isotig11400	1377	CUST_97212_PI429668098, CUST_97213_PI429668098	AT4G02060	PRL	essential for female gametogensis, fertilization, seed develpment	-	-
isotig11399	1383	CUST_97428_PI429668098, CUST_97429_PI429668098	AT4G02060	PRL	essential for female gametogensis, fertilization, seed develpment	-	-
HHKO36P02I6UG0	169	CUST_11042_PI429668098, CUST_11043_PI429668098	AT4G02070	MSH6	plant meiotic + regulation of megasporog + meiosis	meiotic	-
isotig29905	544	CUST_54922_PI429668098, CUST_54923_PI429668098	AT4G02070	MSH6	plant meiotic + regulation of megasporog + meiosis	meiotic	-
isotig15782	578	CUST_57214_PI429668098, CUST_57215_PI429668098	AT4G02070	MSH6	plant meiotic + regulation of megasporog + meiosis	meiotic	-
isotig15781	797	CUST_70110_PI429668098, CUST_70111_PI429668098	AT4G02070	MSH6	plant meiotic + regulation of megasporog + meiosis	meiotic	-
HHKO36P02G2AI8	196	CUST_14804_PI429668098, CUST_14805_PI429668098	AT4G02070	MSH6	plant meiotic + regulation of megasporog + meiosis	meiotic	-
HHKO36P02GM2R0	102	CUST_420_PI429668098, CUST_421_PI429668098	AT4G02070	MSH6	plant meiotic + regulation of megasporog + meiosis	meiotic	-
HHKO36P02GYC5Q	145	CUST_7423_PI429668098, CUST_7424_PI429668098	AT4G02070	MSH6	plant meiotic + regulation of megasporog + meiosis	meiotic	-
isotig27197	701	CUST_64678_PI429668098, CUST_64679_PI429668098	AT4G02460	PMS1	plant meiotic + regulation of megasporog + meiosis	meiotic; gamete; egg cell; embryo sac	-
isotig24845	878	CUST_74146_PI429668098, CUST_74147_PI429668098	AT4G02590	UNE12	unfertilized embryo sac phenotype	endosperm	-
isotig22685	1072	CUST_83600_PI429668098, CUST_83601_PI429668098	AT4G02590	UNE12	unfertilized embryo sac phenotype	endosperm	-
F6Z56EY04I6LNZ	118	CUST_3034_PI429668098, CUST_3035_PI429668098	AT4G02590	UNE12	unfertilized embryo sac phenotype	endosperm	-
isotig25733	808	CUST_70704_PI429668098, CUST_70705_PI429668098	AT4G02820	AT4G02820	-	gamete; egg cell; embryo sac	-
isotig18181	1783	CUST_106858_PI429668098, CUST_106859_PI429668098	AT4G02990	AT4G02990	embryogenesis	-	-
isotig28120	642	CUST_61140_PI429668098, CUST_61141_PI429668098	AT4G03240	AT4G03240	embryogenesis	-	-
isotig10402	1672	CUST_105062_PI429668098, CUST_105063_PI429668098	AT4G03430	EMB2770	embryo defective phenotype	-	-
isotig10401	1836	CUST_107450_PI429668098, CUST_107451_PI429668098	AT4G03430	EMB2770	embryo defective phenotype	-	-
F6Z56EY02DG88U	439	CUST_43098_PI429668098, CUST_43099_PI429668098	AT4G03430	EMB2770	embryo defective phenotype	-	-
isotig10784	1556	CUST_102514_PI429668098, CUST_102515_PI429668098	AT4G03550	GSL05	regulation of megagametogenesis and gametophyte development	meiotic	-
isotig10783	1560	CUST_102632_PI429668098, CUST_102633_PI429668098	AT4G03550	GSL05	regulation of megagametogenesis and gametophyte development	meiotic	-
F6Z56EY01BO8R4	442	CUST_43466_PI429668098, CUST_43467_PI429668098	AT4G03550	GSL05	regulation of megagametogenesis and gametophyte development	meiotic	-
F6Z56EY02EME6G	452	CUST_44762_PI429668098, CUST_44763_PI429668098	AT4G03550	GSL05	regulation of megagametogenesis and gametophyte development	meiotic	-
F6Z56EY02DJLO2	465	CUST_46350_PI429668098, CUST_46351_PI429668098	AT4G03550	GSL05	regulation of megagametogenesis and gametophyte development	meiotic	-
HHKO36P02I8WJV	139	CUST_6327_PI429668098, CUST_6328_PI429668098	AT4G03550	GSL05	regulation of megagametogenesis and gametophyte development	meiotic	-
HHKO36P02F9TC6	148	CUST_7785_PI429668098, CUST_7786_PI429668098	AT4G03550	GSL05	regulation of megagametogenesis and gametophyte development	meiotic	-
isotig10514	1664	CUST_104920_PI429668098, CUST_104921_PI429668098	AT4G03560	TPC1	-	meiotic	-
isotig10513	1718	CUST_105894_PI429668098, CUST_105895_PI429668098	AT4G03560	TPC1	-	meiotic	-
HHKO36P02HHHOQ	128	CUST_4605_PI429668098, CUST_4606_PI429668098	AT4G03560	TPC1	-	meiotic	-
isotig18068	1845	CUST_107550_PI429668098, CUST_107551_PI429668098	AT4G04350	EMB2369	embryo defective phenotype	-	-
HHKO36P01A92PN	224	CUST_18512_PI429668098, CUST_18513_PI429668098	AT4G04350	EMB2369	embryo defective phenotype	-	-
HHKO36P02F15RC	235	CUST_19736_PI429668098, CUST_19737_PI429668098	AT4G04350	EMB2369	embryo defective phenotype	-	-
isotig14621	1028	CUST_81442_PI429668098, CUST_81443_PI429668098	AT4G04650	AT4G04650	-	cell fate	-
isotig23752	968	CUST_78558_PI429668098, CUST_78559_PI429668098	AT4G04670	AT4G04670	-	meiotic	-
isotig25950	792	CUST_69822_PI429668098, CUST_69823_PI429668098	AT4G04670	AT4G04670	-	meiotic	-
isotig18043	1859	CUST_107682_PI429668098, CUST_107683_PI429668098	AT4G04970	GSL1	regulation of megagametogenesis and gametophyte development	meiotic	-
isotig29752	552	CUST_55486_PI429668098, CUST_55487_PI429668098	AT4G05330	AT4G05330	regulation of megagametogenesis and gametophyte development	-	-
isotig05021	1471	CUST_100320_PI429668098, CUST_100321_PI429668098	AT4G05440	EDA35	regulation of megagametogenesis and gametophyte development	central cell; embryo sac	-
isotig32723	384	CUST_34996_PI429668098, CUST_34997_PI429668098	AT4G05440	EDA35	regulation of megagametogenesis and gametophyte development	central cell; embryo sac	-
isotig05023	1026	CUST_81340_PI429668098, CUST_81341_PI429668098	AT4G05440	EDA35	regulation of megagametogenesis and gametophyte development	central cell; embryo sac	-
isotig05022	1401	CUST_98030_PI429668098, CUST_98031_PI429668098	AT4G05440	EDA35	regulation of megagametogenesis and gametophyte development	central cell; embryo sac	-
isotig28014	651	CUST_61650_PI429668098, CUST_61651_PI429668098	AT4G07410	AT4G07410	embryogenesis	-	-
isotig14210	888	CUST_74574_PI429668098, CUST_74575_PI429668098	AT4G07410	AT4G07410	embryogenesis	-	-
isotig14209	940	CUST_77184_PI429668098, CUST_77185_PI429668098	AT4G07410	AT4G07410	embryogenesis	-	-
HHKO36P02HGNN5	116	CUST_2812_PI429668098, CUST_2813_PI429668098	AT4G07410	AT4G07410	embryogenesis	-	-
isotig22917	1050	CUST_82476_PI429668098, CUST_82477_PI429668098	AT4G08150	KNAT1	-	cell fate	-
isotig20770	1268	CUST_92790_PI429668098, CUST_92791_PI429668098	AT4G08500	MEKK1	-	meiotic	-
isotig32529	403	CUST_37648_PI429668098, CUST_37649_PI429668098	AT4G08500	MEKK1	-	meiotic	-
F6Z56EY02D8QNU	364	CUST_32560_PI429668098, CUST_32561_PI429668098	AT4G09140	MLH1	plant meiotic + regulation of megasporog + meiosis	meiotic; gamete; egg cell; embryo sac	-
F6Z56EY02DL3ZZ	381	CUST_34710_PI429668098, CUST_34711_PI429668098	AT4G09140	MLH1	plant meiotic + regulation of megasporog + meiosis	meiotic; gamete; egg cell; embryo sac	-
F6Z56EY02E0T2X	411	CUST_38980_PI429668098, CUST_38981_PI429668098	AT4G09140	MLH1	plant meiotic + regulation of megasporog + meiosis	meiotic; gamete; egg cell; embryo sac	-
F43FOUR01BY2F2	413	CUST_39234_PI429668098, CUST_39235_PI429668098	AT4G09140	MLH1	plant meiotic + regulation of megasporog + meiosis	meiotic; gamete; egg cell; embryo sac	-
F43FOUR01AUOXI	419	CUST_40132_PI429668098, CUST_40133_PI429668098	AT4G09140	MLH1	plant meiotic + regulation of megasporog + meiosis	meiotic; gamete; egg cell; embryo sac	-
isotig23776	971	CUST_78698_PI429668098, CUST_78699_PI429668098	AT4G09140	MLH1	plant meiotic + regulation of megasporog + meiosis	meiotic; gamete; egg cell; embryo sac	-
isotig23128	1032	CUST_81618_PI429668098, CUST_81619_PI429668098	AT4G09960	STK	sporophytic mutants with gametophytic defects	endosperm	-
isotig23051	1037	CUST_81872_PI429668098, CUST_81873_PI429668098	AT4G09960	STK	sporophytic mutants with gametophytic defects	endosperm	-
isotig10395	2225	CUST_109600_PI429668098, CUST_109601_PI429668098	AT4G09980	EMB1691	embryo defective phenotype	-	-
F6Z56EY02C54P0	297	CUST_25862_PI429668098, CUST_25863_PI429668098	AT4G09980	EMB1691	embryo defective phenotype	-	-
isotig10396	1283	CUST_93410_PI429668098, CUST_93411_PI429668098	AT4G09980	EMB1691	embryo defective phenotype	-	-
HHKO36P01D95LP	252	CUST_21564_PI429668098, CUST_21565_PI429668098	AT4G09980	EMB1691	embryo defective phenotype	-	-
HHKO36P02HCEU9	251	CUST_21430_PI429668098, CUST_21431_PI429668098	AT4G10180	FUS2	essential for female gametogensis, fertilization, seed develpment	-	-
HHKO36P02ISDSP	285	CUST_24724_PI429668098, CUST_24725_PI429668098	AT4G10180	FUS2	essential for female gametogensis, fertilization, seed develpment	-	-
isotig33211	334	CUST_29352_PI429668098, CUST_29353_PI429668098	AT4G10180	FUS2	essential for female gametogensis, fertilization, seed develpment	-	-
F43FOUR02EY6TI	436	CUST_42678_PI429668098, CUST_42679_PI429668098	AT4G10180	FUS2	essential for female gametogensis, fertilization, seed develpment	-	-
isotig20843	1260	CUST_92440_PI429668098, CUST_92441_PI429668098	AT4G10760	MTA	embryo defective phenotype	-	-
HHKO36P02GJLX7	195	CUST_14682_PI429668098, CUST_14683_PI429668098	AT4G10760	MTA	embryo defective phenotype	-	-
F6Z56EY04H2RLN	370	CUST_33296_PI429668098, CUST_33297_PI429668098	AT4G11720	HAP2	regulation of megagametogenesis and gametophyte development	gamete	-
F6Z56EY01B95HO	109	CUST_1487_PI429668098, CUST_1488_PI429668098	AT4G12020	WRKY19	-	meiotic	-
HHKO36P01D3RYY	273	CUST_23608_PI429668098, CUST_23609_PI429668098	AT4G12020	WRKY19	-	meiotic	-
HHKO36P01BEP01	294	CUST_25582_PI429668098, CUST_25583_PI429668098	AT4G12020	WRKY19	-	meiotic	-
HHKO36P01EU355	315	CUST_27618_PI429668098, CUST_27619_PI429668098	AT4G12020	WRKY19	-	meiotic	-
HHKO36P01A9HLV	323	CUST_28418_PI429668098, CUST_28419_PI429668098	AT4G12020	WRKY19	-	meiotic	-
F6Z56EY03FS4Z0	380	CUST_34560_PI429668098, CUST_34561_PI429668098	AT4G12020	WRKY19	-	meiotic	-
HHKO36P02JQIM8	138	CUST_6251_PI429668098, CUST_6252_PI429668098	AT4G12020	WRKY19	-	meiotic	-
isotig10634	1616	CUST_103964_PI429668098, CUST_103965_PI429668098	AT4G12620	ORC1B	unfertilized embryo sac phenotype	endosperm	-
isotig10633	1640	CUST_104488_PI429668098, CUST_104489_PI429668098	AT4G12620	ORC1B	unfertilized embryo sac phenotype	endosperm	-
F6Z56EY04I35D3	192	CUST_14212_PI429668098, CUST_14213_PI429668098	AT4G12620	ORC1B	unfertilized embryo sac phenotype	endosperm	-
HHKO36P01A4PQS	166	CUST_10522_PI429668098, CUST_10523_PI429668098	AT4G13610	MEE57	maternal effect embryo arrest phenotype	-	-
HHKO36P02HZBZF	356	CUST_31658_PI429668098, CUST_31659_PI429668098	AT4G13640	UNE16	unfertilized embryo sac phenotype	endosperm	-
isotig07581	915	CUST_75860_PI429668098, CUST_75861_PI429668098	AT4G13640	UNE16	unfertilized embryo sac phenotype	endosperm	-
isotig07580	957	CUST_77982_PI429668098, CUST_77983_PI429668098	AT4G13640	UNE16	unfertilized embryo sac phenotype	endosperm	-
isotig07579	974	CUST_78792_PI429668098, CUST_78793_PI429668098	AT4G13640	UNE16	unfertilized embryo sac phenotype	endosperm	-
F6Z56EY04JAA9X	142	CUST_6823_PI429668098, CUST_6824_PI429668098	AT4G13750	NOV	embryogenesis	cell fate	-
isotig22571	1079	CUST_84018_PI429668098, CUST_84019_PI429668098	AT4G13750	NOV	embryogenesis	cell fate	-
HHKO36P02GKSJP	149	CUST_7953_PI429668098, CUST_7954_PI429668098	AT4G13750	NOV	embryogenesis	cell fate	-
F43FOUR02DRN5J	191	CUST_14036_PI429668098, CUST_14037_PI429668098	AT4G13750	NOV	embryogenesis	cell fate	-
F6Z56EY04IFO68	125	CUST_4103_PI429668098, CUST_4104_PI429668098	AT4G13750	NOV	embryogenesis	cell fate	-
F6Z56EY02DDMCV	143	CUST_6967_PI429668098, CUST_6968_PI429668098	AT4G13750	NOV	embryogenesis	cell fate	-
isotig03558	1485	CUST_100724_PI429668098, CUST_100725_PI429668098	AT4G13940	HOG1	essential for female gametogensis, fertilization, seed develpment	-	-
isotig03561	1386	CUST_97506_PI429668098, CUST_97507_PI429668098	AT4G13940	HOG1	essential for female gametogensis, fertilization, seed develpment	-	-
isotig19705	1402	CUST_98104_PI429668098, CUST_98105_PI429668098	AT4G13940	HOG1	essential for female gametogensis, fertilization, seed develpment	-	-
isotig03560	1426	CUST_98968_PI429668098, CUST_98969_PI429668098	AT4G13940	HOG1	essential for female gametogensis, fertilization, seed develpment	-	-
isotig03559	1431	CUST_99152_PI429668098, CUST_99153_PI429668098	AT4G13940	HOG1	essential for female gametogensis, fertilization, seed develpment	-	-
isotig13994	601	CUST_58736_PI429668098, CUST_58737_PI429668098	AT4G14080	MEE48	maternal effect embryo arrest phenotype	-	-
F6Z56EY02DGE9A	455	CUST_45116_PI429668098, CUST_45117_PI429668098	AT4G14150	AT4G14150	regulation of megagametogenesis and gametophyte development	-	-
HHKO36P01BJ8YZ	179	CUST_12380_PI429668098, CUST_12381_PI429668098	AT4G14180	PRD1	plant meiotic	meiotic	-
isotig11963	1592	CUST_103376_PI429668098, CUST_103377_PI429668098	AT4G14220	AT4G14220	regulation of megagametogenesis and gametophyte development	-	-
isotig11964	947	CUST_77502_PI429668098, CUST_77503_PI429668098	AT4G14220	AT4G14220	regulation of megagametogenesis and gametophyte development	-	-
isotig31986	439	CUST_43038_PI429668098, CUST_43039_PI429668098	AT4G14220	AT4G14220	regulation of megagametogenesis and gametophyte development	-	-
isotig19987	1364	CUST_96714_PI429668098, CUST_96715_PI429668098	AT4G14340	CKI1	seed development and size regulation	-	-
isotig06658	1524	CUST_101760_PI429668098, CUST_101761_PI429668098	AT4G14590	emb2739	embryo defective phenotype	-	-
isotig06657	1697	CUST_105536_PI429668098, CUST_105537_PI429668098	AT4G14590	emb2739	embryo defective phenotype	-	-
isotig06656	1946	CUST_108372_PI429668098, CUST_108373_PI429668098	AT4G14590	emb2739	embryo defective phenotype	-	-
isotig19446	1445	CUST_99586_PI429668098, CUST_99587_PI429668098	AT4G14790	AT4G14790	regulation of megagametogenesis and gametophyte development	-	-
isotig18865	1556	CUST_102518_PI429668098, CUST_102519_PI429668098	AT4G14880	OASA1	-	endosperm	-
isotig20533	1292	CUST_93814_PI429668098, CUST_93815_PI429668098	AT4G14880	OASA1	-	endosperm	-
isotig20320	1320	CUST_94944_PI429668098, CUST_94945_PI429668098	AT4G14880	OASA1	-	endosperm	-
isotig30053	534	CUST_54122_PI429668098, CUST_54123_PI429668098	AT4G14970	AT4G14970	-	meiotic	-
F6Z56EY03G3RI5	251	CUST_21420_PI429668098, CUST_21421_PI429668098	AT4G15570	AT4G15570	regulation of megagametogenesis and gametophyte development	-	-
F6Z56EY03GULY8	515	CUST_52414_PI429668098, CUST_52415_PI429668098	AT4G15570	AT4G15570	regulation of megagametogenesis and gametophyte development	-	-
isotig30006	536	CUST_54276_PI429668098, CUST_54277_PI429668098	AT4G15570	AT4G15570	regulation of megagametogenesis and gametophyte development	-	-
isotig29300	576	CUST_57090_PI429668098, CUST_57091_PI429668098	AT4G15570	AT4G15570	regulation of megagametogenesis and gametophyte development	-	-
HHKO36P01AE6JI	256	CUST_21918_PI429668098, CUST_21919_PI429668098	AT4G15570	AT4G15570	regulation of megagametogenesis and gametophyte development	-	-
isotig24297	927	CUST_76506_PI429668098, CUST_76507_PI429668098	AT4G15820	AT4G15820	embryo defective phenotype	-	-
HHKO36P02GWLYV	205	CUST_15990_PI429668098, CUST_15991_PI429668098	AT4G15850	RH1	-	gamete; egg cell; embryo sac	-
HHKO36P02I7I81	100	CUST_173_PI429668098, CUST_174_PI429668098	AT4G15850	RH1	-	gamete; egg cell; embryo sac	-
isotig27926	656	CUST_61950_PI429668098, CUST_61951_PI429668098	AT4G15890	AT4G15890	-	meiotic	-
isotig18060	1850	CUST_107602_PI429668098, CUST_107603_PI429668098	AT4G16280	FCA	regulation of megagametogenesis and gametophyte development	meiotic	-
isotig19482	1439	CUST_99422_PI429668098, CUST_99423_PI429668098	AT4G16440	NAR1	-	meiotic	-
isotig17801	2148	CUST_109368_PI429668098, CUST_109369_PI429668098	AT4G16760	AT4G16760	regulation of megagametogenesis and gametophyte development	-	-
isotig23400	996	CUST_79852_PI429668098, CUST_79853_PI429668098	AT4G16760	AT4G16760	regulation of megagametogenesis and gametophyte development	-	-
isotig22622	1074	CUST_83712_PI429668098, CUST_83713_PI429668098	AT4G17170	AT4G17170	regulation of megagametogenesis and gametophyte development	-	-
HHKO36P01DSQ09	351	CUST_31094_PI429668098, CUST_31095_PI429668098	AT4G17380	MSH4	plant meiotic + regulation of megasporog + meiosis	meiotic	-
F43FOUR04JMCTB	434	CUST_42394_PI429668098, CUST_42395_PI429668098	AT4G17380	MSH4	plant meiotic + regulation of megasporog + meiosis	meiotic	-
F43FOUR03G3AOS	105	CUST_770_PI429668098, CUST_771_PI429668098	AT4G17380	MSH4	plant meiotic + regulation of megasporog + meiosis	meiotic	-
HHKO36P02GAJ29	150	CUST_8055_PI429668098, CUST_8056_PI429668098	AT4G17730	SYP23	-	meiotic	-
isotig25076	857	CUST_73124_PI429668098, CUST_73125_PI429668098	AT4G18470	SNI1	-	meiotic	-
isotig31020	491	CUST_49460_PI429668098, CUST_49461_PI429668098	AT4G18770	MYB98	regulation of megagametogenesis and gametophyte development	synergid; embryo sac	-
isotig04154	818	CUST_71186_PI429668098, CUST_71187_PI429668098	AT4G18830	AT4G18830	regulation of megagametogenesis and gametophyte development	-	-
isotig23028	1035	CUST_81766_PI429668098, CUST_81767_PI429668098	AT4G18830	AT4G18830	regulation of megagametogenesis and gametophyte development	-	-
isotig26603	743	CUST_67116_PI429668098, CUST_67117_PI429668098	AT4G19350	EMB3006	embryo defective phenotype	-	-
isotig12151	1673	CUST_105084_PI429668098, CUST_105085_PI429668098	AT4G20050	QRT3	regulation of megagametogenesis and gametophyte development	meiotic	-
isotig30714	505	CUST_51198_PI429668098, CUST_51199_PI429668098	AT4G20050	QRT3	regulation of megagametogenesis and gametophyte development	meiotic	-
isotig12152	794	CUST_69922_PI429668098, CUST_69923_PI429668098	AT4G20050	QRT3	regulation of megagametogenesis and gametophyte development	meiotic	-
isotig23448	997	CUST_79910_PI429668098, CUST_79911_PI429668098	AT4G20050	QRT3	regulation of megagametogenesis and gametophyte development	meiotic	-
F43FOUR04JR0G8	330	CUST_29024_PI429668098, CUST_29025_PI429668098	AT4G20060	EMB1895	embryo defective phenotype	-	-
F43FOUR04JYS15	363	CUST_32410_PI429668098, CUST_32411_PI429668098	AT4G20060	EMB1895	embryo defective phenotype	-	-
HHKO36P02IZIB6	129	CUST_4757_PI429668098, CUST_4758_PI429668098	AT4G20060	EMB1895	embryo defective phenotype	-	-
HHKO36P02GOF71	243	CUST_20614_PI429668098, CUST_20615_PI429668098	AT4G20060	EMB1895	embryo defective phenotype	-	-
HHKO36P01A0XXD	243	CUST_20626_PI429668098, CUST_20627_PI429668098	AT4G20090	EMB1025	embryo defective phenotype	-	-
isotig08829	1862	CUST_107710_PI429668098, CUST_107711_PI429668098	AT4G20140	AT4G20140	embryogenesis	-	-
isotig08828	1888	CUST_107954_PI429668098, CUST_107955_PI429668098	AT4G20140	AT4G20140	embryogenesis	-	-
HHKO36P02JDYGX	249	CUST_21222_PI429668098, CUST_21223_PI429668098	AT4G20140	AT4G20140	embryogenesis	-	-
HHKO36P02J5U4K	359	CUST_32000_PI429668098, CUST_32001_PI429668098	AT4G20140	AT4G20140	embryogenesis	-	-
HHKO36P02JY65O	407	CUST_38404_PI429668098, CUST_38405_PI429668098	AT4G20140	AT4G20140	embryogenesis	-	-
HHKO36P01AND6G	138	CUST_6183_PI429668098, CUST_6184_PI429668098	AT4G20140	AT4G20140	embryogenesis	-	-
isotig29884	546	CUST_55096_PI429668098, CUST_55097_PI429668098	AT4G21130	EMB2271	embryo defective phenotype	-	-
isotig25273	842	CUST_72408_PI429668098, CUST_72409_PI429668098	AT4G21130	EMB2271	embryo defective phenotype	-	-
isotig20539	1293	CUST_93866_PI429668098, CUST_93867_PI429668098	AT4G21130	EMB2271	embryo defective phenotype	-	-
isotig08760	2297	CUST_109778_PI429668098, CUST_109779_PI429668098	AT4G21190	emb1417	embryo defective phenotype	-	-
isotig08761	2298	CUST_109780_PI429668098, CUST_109781_PI429668098	AT4G21190	emb1417	embryo defective phenotype	-	-
HHKO36P02GGL45	198	CUST_15060_PI429668098, CUST_15061_PI429668098	AT4G21530	AT4G21530	embryogenesis	-	-
HHKO36P02JJQOT	255	CUST_21826_PI429668098, CUST_21827_PI429668098	AT4G21530	AT4G21530	embryogenesis	-	-
HHKO36P02JXRNS	257	CUST_22012_PI429668098, CUST_22013_PI429668098	AT4G21530	AT4G21530	embryogenesis	-	-
HHKO36P02G1B3D	317	CUST_27832_PI429668098, CUST_27833_PI429668098	AT4G21530	AT4G21530	embryogenesis	-	-
isotig23607	986	CUST_79398_PI429668098, CUST_79399_PI429668098	AT4G21530	AT4G21530	embryogenesis	-	-
isotig18962	1536	CUST_102066_PI429668098, CUST_102067_PI429668098	AT4G21710	NRPB2	embryo defective phenotype	-	-
HHKO36P01BV6NU	213	CUST_16980_PI429668098, CUST_16981_PI429668098	AT4G21710	NRPB2	embryo defective phenotype	-	-
HHKO36P02GWHYX	216	CUST_17450_PI429668098, CUST_17451_PI429668098	AT4G21710	NRPB2	embryo defective phenotype	-	-
HHKO36P02JBVFB	123	CUST_3897_PI429668098, CUST_3898_PI429668098	AT4G21710	NRPB2	embryo defective phenotype	-	-
HHKO36P02JO2UM	124	CUST_3971_PI429668098, CUST_3972_PI429668098	AT4G21710	NRPB2	embryo defective phenotype	-	-
isotig32087	433	CUST_42206_PI429668098, CUST_42207_PI429668098	AT4G21710	NRPB2	embryo defective phenotype	-	-
isotig18583	1633	CUST_104346_PI429668098, CUST_104347_PI429668098	AT4G21800	QQT2	embryo defective phenotype	-	-
isotig23737	970	CUST_78648_PI429668098, CUST_78649_PI429668098	AT4G22910	FZR2	-	gamete	-
isotig20620	1282	CUST_93384_PI429668098, CUST_93385_PI429668098	AT4G22910	FZR2	-	gamete	-
HHKO36P02IF4SV	246	CUST_20912_PI429668098, CUST_20913_PI429668098	AT4G22970	ESP	plant meiotic + regulation of megasporog + meiosis	meiotic; endosperm	-
isotig21852	1152	CUST_87554_PI429668098, CUST_87555_PI429668098	AT4G22970	ESP	plant meiotic + regulation of megasporog + meiosis	meiotic; endosperm	-
isotig16051	948	CUST_77558_PI429668098, CUST_77559_PI429668098	AT4G23660	AT4G23660	embryogenesis	-	-
isotig16052	351	CUST_31020_PI429668098, CUST_31021_PI429668098	AT4G23660	AT4G23660	embryogenesis	-	-
isotig18365	1707	CUST_105708_PI429668098, CUST_105709_PI429668098	AT4G24270	EMB140	embryo defective phenotype	gamete; egg cell; embryo sac	-
isotig17296	420	CUST_40244_PI429668098, CUST_40245_PI429668098	AT4G24270	EMB140	embryo defective phenotype	gamete; egg cell; embryo sac	-
F6Z56EY03G43TB	443	CUST_43678_PI429668098, CUST_43679_PI429668098	AT4G24270	EMB140	embryo defective phenotype	gamete; egg cell; embryo sac	-
isotig17295	449	CUST_44310_PI429668098, CUST_44311_PI429668098	AT4G24270	EMB140	embryo defective phenotype	gamete; egg cell; embryo sac	-
F6Z56EY01B02IQ	417	CUST_39864_PI429668098, CUST_39865_PI429668098	AT4G24270	EMB140	embryo defective phenotype	gamete; egg cell; embryo sac	-
isotig31778	451	CUST_44580_PI429668098, CUST_44581_PI429668098	AT4G24660	HB22	maternal effect embryo arrest phenotype	-	-
isotig30219	528	CUST_53576_PI429668098, CUST_53577_PI429668098	AT4G24660	HB22	maternal effect embryo arrest phenotype	-	-
isotig15105	833	CUST_71972_PI429668098, CUST_71973_PI429668098	AT4G24900	TTL	-	endosperm	-
isotig22652	1070	CUST_83466_PI429668098, CUST_83467_PI429668098	AT4G24972	TPD1	-	cell fate	-
isotig27089	710	CUST_65192_PI429668098, CUST_65193_PI429668098	AT4G25120	SRS2	-	meiotic	-
isotig16435	722	CUST_65866_PI429668098, CUST_65867_PI429668098	AT4G25120	SRS2	-	meiotic	-
isotig17664	933	CUST_76820_PI429668098, CUST_76821_PI429668098	AT4G25540	MSH3	plant meiotic + regulation of megasporog + meiosis	meiotic	-
HHKO36P01COXB9	253	CUST_21638_PI429668098, CUST_21639_PI429668098	AT4G25540	MSH3	plant meiotic + regulation of megasporog + meiosis	meiotic	-
isotig23957	955	CUST_77908_PI429668098, CUST_77909_PI429668098	AT4G25640	AT4G25640	regulation of megagametogenesis and gametophyte development	-	-
isotig23014	1041	CUST_82088_PI429668098, CUST_82089_PI429668098	AT4G25640	AT4G25640	regulation of megagametogenesis and gametophyte development	-	-
isotig22821	1057	CUST_82804_PI429668098, CUST_82805_PI429668098	AT4G25640	AT4G25640	regulation of megagametogenesis and gametophyte development	-	-
isotig06681	1473	CUST_100404_PI429668098, CUST_100405_PI429668098	AT4G26300	emb1027	embryo defective phenotype	-	-
isotig06680	2140	CUST_109338_PI429668098, CUST_109339_PI429668098	AT4G26300	emb1027	embryo defective phenotype	-	-
isotig27571	678	CUST_63294_PI429668098, CUST_63295_PI429668098	AT4G26300	emb1027	embryo defective phenotype	-	-
isotig06682	1370	CUST_96946_PI429668098, CUST_96947_PI429668098	AT4G26300	emb1027	embryo defective phenotype	-	-
F6Z56EY04JIXWN	128	CUST_4597_PI429668098, CUST_4598_PI429668098	AT4G27010	EMB2788	-	gamete; egg cell; embryo sac	-
isotig27112	706	CUST_64954_PI429668098, CUST_64955_PI429668098	AT4G27330	spl	affected in cell specification + regulation of megagasporogenesis + gametogenesis	-	-
isotig07140	1532	CUST_101958_PI429668098, CUST_101959_PI429668098	AT4G27650	AT4G27650	plant meiotic + regulation of megasporog + meiosis	-	-
isotig07139	1628	CUST_104198_PI429668098, CUST_104199_PI429668098	AT4G27650	AT4G27650	plant meiotic + regulation of megasporog + meiosis	-	-
isotig07141	437	CUST_42762_PI429668098, CUST_42763_PI429668098	AT4G27650	AT4G27650	plant meiotic + regulation of megasporog + meiosis	-	-
F6Z56EY01B7UN8	488	CUST_49140_PI429668098, CUST_49141_PI429668098	AT4G27650	AT4G27650	plant meiotic + regulation of megasporog + meiosis	-	-
isotig28824	602	CUST_58836_PI429668098, CUST_58837_PI429668098	AT4G27660	AT4G27660	-	gamete; egg cell; embryo sac	-
isotig25455	828	CUST_71750_PI429668098, CUST_71751_PI429668098	AT4G28200	AT4G28200	-	gamete; egg cell; embryo sac	-
isotig25325	834	CUST_72022_PI429668098, CUST_72023_PI429668098	AT4G28200	AT4G28200	-	gamete; egg cell; embryo sac	-
isotig25897	794	CUST_69942_PI429668098, CUST_69943_PI429668098	AT4G28820	AT4G28820	-	gamete; egg cell; embryo sac	-
isotig21377	1201	CUST_89814_PI429668098, CUST_89815_PI429668098	AT4G29040	RPT2a	gamete generation	gamete	-
isotig11734	1310	CUST_94550_PI429668098, CUST_94551_PI429668098	AT4G29040	RPT2a	gamete generation	gamete	-
isotig11733	1322	CUST_95006_PI429668098, CUST_95007_PI429668098	AT4G29040	RPT2a	gamete generation	gamete	-
isotig10299	2261	CUST_109708_PI429668098, CUST_109709_PI429668098	AT4G29060	emb2726	embryo defective phenotype	-	-
isotig10300	1376	CUST_97168_PI429668098, CUST_97169_PI429668098	AT4G29060	emb2726	embryo defective phenotype	-	-
isotig19865	1378	CUST_97262_PI429668098, CUST_97263_PI429668098	AT4G29060	emb2726	embryo defective phenotype	-	-
isotig33039	358	CUST_31808_PI429668098, CUST_31809_PI429668098	AT4G29170	ATMND1	plant meiotic + regulation of megasporog + meiosis	meiotic; gamete; egg cell; embryo sac	-
isotig30894	496	CUST_50096_PI429668098, CUST_50097_PI429668098	AT4G29170	ATMND1	plant meiotic + regulation of megasporog + meiosis	meiotic; gamete; egg cell; embryo sac	-
isotig10734	1522	CUST_101716_PI429668098, CUST_101717_PI429668098	AT4G29380	AT4G29380	regulation of megagametogenesis and gametophyte development	-	-
isotig10733	1643	CUST_104552_PI429668098, CUST_104553_PI429668098	AT4G29380	AT4G29380	regulation of megagametogenesis and gametophyte development	-	-
F43FOUR04ILDT6	367	CUST_32882_PI429668098, CUST_32883_PI429668098	AT4G29380	AT4G29380	regulation of megagametogenesis and gametophyte development	-	-
isotig03373	650	CUST_61550_PI429668098, CUST_61551_PI429668098	AT4G29660	EMB2752	embryo defective phenotype	-	-
isotig03372	653	CUST_61742_PI429668098, CUST_61743_PI429668098	AT4G29660	EMB2752	embryo defective phenotype	-	-
isotig03371	660	CUST_62156_PI429668098, CUST_62157_PI429668098	AT4G29660	EMB2752	embryo defective phenotype	-	-
isotig03370	678	CUST_63262_PI429668098, CUST_63263_PI429668098	AT4G29660	EMB2752	embryo defective phenotype	-	-
isotig03369	836	CUST_72080_PI429668098, CUST_72081_PI429668098	AT4G29660	EMB2752	embryo defective phenotype	-	-
isotig29604	560	CUST_56008_PI429668098, CUST_56009_PI429668098	AT4G29860	EMB2757	embryo defective phenotype	-	-
isotig24173	935	CUST_76908_PI429668098, CUST_76909_PI429668098	AT4G29860	EMB2757	embryo defective phenotype	-	-
isotig33012	361	CUST_32138_PI429668098, CUST_32139_PI429668098	AT4G30870	MUS81	plant meiotic + regulation of megasporog + meiosis	meiotic; gamete; egg cell; embryo sac	-
HHKO36P02GWX3D	123	CUST_3845_PI429668098, CUST_3846_PI429668098	AT4G30870	MUS81	plant meiotic + regulation of megasporog + meiosis	meiotic; gamete; egg cell; embryo sac	-
isotig09920	587	CUST_57840_PI429668098, CUST_57841_PI429668098	AT4G30870	MUS81	plant meiotic + regulation of megasporog + meiosis	meiotic; gamete; egg cell; embryo sac	-
isotig09919	606	CUST_59044_PI429668098, CUST_59045_PI429668098	AT4G30870	MUS81	plant meiotic + regulation of megasporog + meiosis	meiotic; gamete; egg cell; embryo sac	-
isotig24348	917	CUST_75994_PI429668098, CUST_75995_PI429668098	AT4G30930	NFD1	embryo defective phenotype	gamete; central cell; egg cell; embryo sac; endosperm	-
isotig23023	1040	CUST_82036_PI429668098, CUST_82037_PI429668098	AT4G31120	SKB1	-	gamete; egg cell; embryo sac	-
isotig30125	533	CUST_54032_PI429668098, CUST_54033_PI429668098	AT4G31180	IBI1	-	gamete; egg cell; embryo sac	-
isotig20641	1283	CUST_93440_PI429668098, CUST_93441_PI429668098	AT4G31180	IBI1	-	gamete; egg cell; embryo sac	-
isotig25039	859	CUST_73248_PI429668098, CUST_73249_PI429668098	AT4G31400	CTF7	regulation of megagametogenesis and gametophyte development	meiotic	-
isotig10781	1741	CUST_106258_PI429668098, CUST_106259_PI429668098	AT4G31770	AT4G31770	embryogenesis	-	-
isotig10782	1362	CUST_96622_PI429668098, CUST_96623_PI429668098	AT4G31770	AT4G31770	embryogenesis	-	-
isotig19347	1461	CUST_100008_PI429668098, CUST_100009_PI429668098	AT4G31780	AT4G31780	embryogenesis	-	-
isotig28401	630	CUST_60484_PI429668098, CUST_60485_PI429668098	AT4G31780	AT4G31780	embryogenesis	-	-
isotig05184	940	CUST_77158_PI429668098, CUST_77159_PI429668098	AT4G31780	AT4G31780	embryogenesis	-	-
isotig05185	945	CUST_77426_PI429668098, CUST_77427_PI429668098	AT4G31780	AT4G31780	embryogenesis	-	-
isotig05183	1010	CUST_80560_PI429668098, CUST_80561_PI429668098	AT4G31780	AT4G31780	embryogenesis	-	-
HHKO36P01DREP3	139	CUST_6379_PI429668098, CUST_6380_PI429668098	AT4G31780	AT4G31780	embryogenesis	-	-
isotig18702	1601	CUST_103614_PI429668098, CUST_103615_PI429668098	AT4G31880	AT4G31880	-	meiotic; gamete; egg cell; embryo sac	-
isotig15942	441	CUST_43282_PI429668098, CUST_43283_PI429668098	AT4G31880	AT4G31880	-	meiotic; gamete; egg cell; embryo sac	-
isotig29839	549	CUST_55320_PI429668098, CUST_55321_PI429668098	AT4G31880	AT4G31880	-	meiotic; gamete; egg cell; embryo sac	-
isotig24764	888	CUST_74614_PI429668098, CUST_74615_PI429668098	AT4G31880	AT4G31880	-	meiotic; gamete; egg cell; embryo sac	-
isotig15941	892	CUST_74784_PI429668098, CUST_74785_PI429668098	AT4G31880	AT4G31880	-	meiotic; gamete; egg cell; embryo sac	-
isotig21266	1217	CUST_90550_PI429668098, CUST_90551_PI429668098	AT4G31880	AT4G31880	-	meiotic; gamete; egg cell; embryo sac	-
isotig09255	1237	CUST_91388_PI429668098, CUST_91389_PI429668098	AT4G31880	AT4G31880	-	meiotic; gamete; egg cell; embryo sac	-
isotig09254	1249	CUST_91920_PI429668098, CUST_91921_PI429668098	AT4G31880	AT4G31880	-	meiotic; gamete; egg cell; embryo sac	-
isotig18309	1730	CUST_106080_PI429668098, CUST_106081_PI429668098	AT4G32400	SHS1	embryo defective phenotype	-	-
isotig26152	775	CUST_68920_PI429668098, CUST_68921_PI429668098	AT4G32400	SHS1	embryo defective phenotype	-	-
isotig09141	1322	CUST_95000_PI429668098, CUST_95001_PI429668098	AT4G32400	SHS1	embryo defective phenotype	-	-
isotig09140	1377	CUST_97208_PI429668098, CUST_97209_PI429668098	AT4G32400	SHS1	embryo defective phenotype	-	-
isotig30468	514	CUST_52250_PI429668098, CUST_52251_PI429668098	AT4G32540	YUCCA	plant meiotic + regulation of megasporog + meiosis	-	-
isotig28616	611	CUST_59374_PI429668098, CUST_59375_PI429668098	AT4G32540	YUCCA	plant meiotic + regulation of megasporog + meiosis	-	-
HHKO36P01B3Q7Z	104	CUST_710_PI429668098, CUST_711_PI429668098	AT4G32540	YUCCA	plant meiotic + regulation of megasporog + meiosis	-	-
isotig18212	1770	CUST_106652_PI429668098, CUST_106653_PI429668098	AT4G32720	AT4G32720	embryogenesis	-	-
isotig31597	459	CUST_45532_PI429668098, CUST_45533_PI429668098	AT4G33050	EDA39	regulation of megagametogenesis and gametophyte development	central cell; embryo sac	-
HHKO36P02IDFVZ	132	CUST_5247_PI429668098, CUST_5248_PI429668098	AT4G33050	EDA39	regulation of megagametogenesis and gametophyte development	central cell; embryo sac	-
isotig02825	1134	CUST_86740_PI429668098, CUST_86741_PI429668098	AT4G33240	AT4G33240	regulation of megagametogenesis and gametophyte development	-	-
HHKO36P02I894M	150	CUST_8113_PI429668098, CUST_8114_PI429668098	AT4G33240	AT4G33240	regulation of megagametogenesis and gametophyte development	-	-
isotig22165	1120	CUST_86016_PI429668098, CUST_86017_PI429668098	AT4G33460	ATNAP13	embryo defective phenotype	-	-
HHKO36P01BKF8X	193	CUST_14414_PI429668098, CUST_14415_PI429668098	AT4G33460	ATNAP13	embryo defective phenotype	-	-
isotig18785	1579	CUST_103086_PI429668098, CUST_103087_PI429668098	AT4G33790	CER4	regulation of megagametogenesis and gametophyte development	meiotic	-
isotig08883	1703	CUST_105624_PI429668098, CUST_105625_PI429668098	AT4G33790	CER4	regulation of megagametogenesis and gametophyte development	meiotic	-
isotig08882	1716	CUST_105854_PI429668098, CUST_105855_PI429668098	AT4G33790	CER4	regulation of megagametogenesis and gametophyte development	meiotic	-
F43FOUR02DNYJ0	107	CUST_1161_PI429668098, CUST_1162_PI429668098	AT4G33790	CER4	regulation of megagametogenesis and gametophyte development	meiotic	-
HHKO36P01CP6GQ	169	CUST_10986_PI429668098, CUST_10987_PI429668098	AT4G33990	EMB2758	embryo defective phenotype	-	-
F43FOUR02D39UI	455	CUST_45072_PI429668098, CUST_45073_PI429668098	AT4G33990	EMB2758	embryo defective phenotype	-	-
HHKO36P02I0F7V	138	CUST_6263_PI429668098, CUST_6264_PI429668098	AT4G33990	EMB2758	embryo defective phenotype	-	-
isotig03634	1511	CUST_101404_PI429668098, CUST_101405_PI429668098	AT4G34200	AT4G34200	regulation of megagametogenesis and gametophyte development	-	-
F6Z56EY03GCXN5	510	CUST_51828_PI429668098, CUST_51829_PI429668098	AT4G34200	AT4G34200	regulation of megagametogenesis and gametophyte development	-	-
isotig03637	987	CUST_79408_PI429668098, CUST_79409_PI429668098	AT4G34200	AT4G34200	regulation of megagametogenesis and gametophyte development	-	-
isotig03635	1351	CUST_96138_PI429668098, CUST_96139_PI429668098	AT4G34200	AT4G34200	regulation of megagametogenesis and gametophyte development	-	-
isotig03636	1363	CUST_96656_PI429668098, CUST_96657_PI429668098	AT4G34200	AT4G34200	regulation of megagametogenesis and gametophyte development	-	-
isotig28340	633	CUST_60658_PI429668098, CUST_60659_PI429668098	AT4G34620	SSR16	embryo defective phenotype	-	-
isotig29766	550	CUST_55372_PI429668098, CUST_55373_PI429668098	AT4G34850	AT4G34850	regulation of megagametogenesis and gametophyte development	-	-
isotig11524	1312	CUST_94630_PI429668098, CUST_94631_PI429668098	AT4G34850	AT4G34850	regulation of megagametogenesis and gametophyte development	-	-
isotig11523	1397	CUST_97886_PI429668098, CUST_97887_PI429668098	AT4G34850	AT4G34850	regulation of megagametogenesis and gametophyte development	-	-
isotig19494	1436	CUST_99328_PI429668098, CUST_99329_PI429668098	AT4G34850	AT4G34850	regulation of megagametogenesis and gametophyte development	-	-
isotig31631	458	CUST_45406_PI429668098, CUST_45407_PI429668098	AT4G35280	DAZ2	regulation of megagametogenesis and gametophyte development	gamete	-
isotig31165	483	CUST_48488_PI429668098, CUST_48489_PI429668098	AT4G35280	DAZ2	regulation of megagametogenesis and gametophyte development	gamete	-
isotig27644	673	CUST_62986_PI429668098, CUST_62987_PI429668098	AT4G35280	DAZ2	regulation of megagametogenesis and gametophyte development	gamete	-
isotig04426	1154	CUST_87608_PI429668098, CUST_87609_PI429668098	AT4G35420	AT4G35420	regulation of megagametogenesis and gametophyte development	-	-
isotig04424	1247	CUST_91814_PI429668098, CUST_91815_PI429668098	AT4G35420	AT4G35420	regulation of megagametogenesis and gametophyte development	-	-
isotig04425	1247	CUST_91816_PI429668098, CUST_91817_PI429668098	AT4G35420	AT4G35420	regulation of megagametogenesis and gametophyte development	-	-
isotig04423	1256	CUST_92228_PI429668098, CUST_92229_PI429668098	AT4G35420	AT4G35420	regulation of megagametogenesis and gametophyte development	-	-
F6Z56EY03GKEUB	226	CUST_18670_PI429668098, CUST_18671_PI429668098	AT4G35520	MLH3	plant meiotic	meiotic	-
F6Z56EY04ILLS3	250	CUST_21322_PI429668098, CUST_21323_PI429668098	AT4G35520	MLH3	plant meiotic	meiotic	-
HHKO36P01BBQKT	317	CUST_27816_PI429668098, CUST_27817_PI429668098	AT4G35560	DAW1	regulation of megagametogenesis and gametophyte development	gamete	-
isotig24087	945	CUST_77458_PI429668098, CUST_77459_PI429668098	AT4G35560	DAW1	regulation of megagametogenesis and gametophyte development	gamete	-
isotig18201	1778	CUST_106758_PI429668098, CUST_106759_PI429668098	AT4G36390	AT4G36390	-	meiotic	-
isotig13148	947	CUST_77504_PI429668098, CUST_77505_PI429668098	AT4G36390	AT4G36390	-	meiotic	-
isotig13147	1202	CUST_89844_PI429668098, CUST_89845_PI429668098	AT4G36390	AT4G36390	-	meiotic	-
isotig32455	406	CUST_38086_PI429668098, CUST_38087_PI429668098	AT4G36580	AT4G36580	-	gamete; egg cell; embryo sac	-
F6Z56EY04H2OOH	345	CUST_30510_PI429668098, CUST_30511_PI429668098	AT4G36630	EMB2754	embryo defective phenotype	-	-
F43FOUR02E0T7J	468	CUST_46660_PI429668098, CUST_46661_PI429668098	AT4G36630	EMB2754	embryo defective phenotype	-	-
isotig29945	543	CUST_54852_PI429668098, CUST_54853_PI429668098	AT4G36630	EMB2754	embryo defective phenotype	-	-
isotig28735	606	CUST_59082_PI429668098, CUST_59083_PI429668098	AT4G36630	EMB2754	embryo defective phenotype	-	-
HHKO36P02HSXTN	276	CUST_23870_PI429668098, CUST_23871_PI429668098	AT4G36630	EMB2754	embryo defective phenotype	-	-
isotig24153	937	CUST_77004_PI429668098, CUST_77005_PI429668098	AT4G36920	AP2	seed development and size regulation	-	-
isotig21098	1229	CUST_91090_PI429668098, CUST_91091_PI429668098	AT4G36920	AP2	seed development and size regulation	-	-
F6Z56EY04IRP83	213	CUST_16960_PI429668098, CUST_16961_PI429668098	AT4G36920	AP2	seed development and size regulation	-	-
isotig33530	270	CUST_23266_PI429668098, CUST_23267_PI429668098	AT4G37090	AT4G37090	-	gamete; egg cell; embryo sac	-
isotig03819	419	CUST_40070_PI429668098, CUST_40071_PI429668098	AT4G37090	AT4G37090	-	gamete; egg cell; embryo sac	-
isotig03818	842	CUST_72384_PI429668098, CUST_72385_PI429668098	AT4G37090	AT4G37090	-	gamete; egg cell; embryo sac	-
isotig25252	845	CUST_72568_PI429668098, CUST_72569_PI429668098	AT4G37090	AT4G37090	-	gamete; egg cell; embryo sac	-
isotig03817	879	CUST_74170_PI429668098, CUST_74171_PI429668098	AT4G37090	AT4G37090	-	gamete; egg cell; embryo sac	-
isotig03816	886	CUST_74478_PI429668098, CUST_74479_PI429668098	AT4G37090	AT4G37090	-	gamete; egg cell; embryo sac	-
isotig02295	776	CUST_68938_PI429668098, CUST_68939_PI429668098	AT4G37300	MEE59	maternal effect embryo arrest phenotype	-	-
isotig26118	777	CUST_69004_PI429668098, CUST_69005_PI429668098	AT4G37300	MEE59	maternal effect embryo arrest phenotype	-	-
isotig02294	815	CUST_71036_PI429668098, CUST_71037_PI429668098	AT4G37300	MEE59	maternal effect embryo arrest phenotype	-	-
isotig02293	830	CUST_71814_PI429668098, CUST_71815_PI429668098	AT4G37300	MEE59	maternal effect embryo arrest phenotype	-	-
isotig02292	885	CUST_74424_PI429668098, CUST_74425_PI429668098	AT4G37300	MEE59	maternal effect embryo arrest phenotype	-	-
isotig02291	924	CUST_76306_PI429668098, CUST_76307_PI429668098	AT4G37300	MEE59	maternal effect embryo arrest phenotype	-	-
isotig02290	939	CUST_77092_PI429668098, CUST_77093_PI429668098	AT4G37300	MEE59	maternal effect embryo arrest phenotype	-	-
isotig32956	367	CUST_32860_PI429668098, CUST_32861_PI429668098	AT4G37450	AGP18	essential for female gametogensis, fertilization, seed develpment	meiotic	-
isotig05378	478	CUST_47826_PI429668098, CUST_47827_PI429668098	AT4G37590	MEL1	plant meiotic + regulation of megasporog + meiosis	-	-
isotig05377	567	CUST_56460_PI429668098, CUST_56461_PI429668098	AT4G37590	MEL1	plant meiotic + regulation of megasporog + meiosis	-	-
isotig30739	503	CUST_50946_PI429668098, CUST_50947_PI429668098	AT4G37750	ANT	sporophytic mutants with gametophytic defects	gamete	-
isotig30544	510	CUST_51756_PI429668098, CUST_51757_PI429668098	AT4G37750	ANT	sporophytic mutants with gametophytic defects	gamete	-
isotig29719	549	CUST_55284_PI429668098, CUST_55285_PI429668098	AT4G37750	ANT	sporophytic mutants with gametophytic defects	gamete	-
isotig28792	600	CUST_58688_PI429668098, CUST_58689_PI429668098	AT4G37750	ANT	sporophytic mutants with gametophytic defects	gamete	-
isotig20215	1331	CUST_95352_PI429668098, CUST_95353_PI429668098	AT4G37750	ANT	sporophytic mutants with gametophytic defects	gamete	-
F6Z56EY01CENBO	309	CUST_27044_PI429668098, CUST_27045_PI429668098	AT4G37750	ANT	sporophytic mutants with gametophytic defects	gamete	-
isotig21044	1237	CUST_91410_PI429668098, CUST_91411_PI429668098	AT4G38160	pde191	embryo defective phenotype	-	-
isotig20297	1320	CUST_94932_PI429668098, CUST_94933_PI429668098	AT4G38160	pde191	embryo defective phenotype	-	-
isotig17805	2143	CUST_109350_PI429668098, CUST_109351_PI429668098	AT4G38270	GAUT3	-	meiotic	-
HHKO36P02FLV6H	212	CUST_16896_PI429668098, CUST_16897_PI429668098	AT4G39340	EC1.4	-	endosperm	-
F6Z56EY01CH1QY	346	CUST_30564_PI429668098, CUST_30565_PI429668098	AT4G39620	EMB2453	embryo defective phenotype	-	-
F6Z56EY01BNL4L	365	CUST_32656_PI429668098, CUST_32657_PI429668098	AT4G39620	EMB2453	embryo defective phenotype	-	-
isotig22823	1060	CUST_82974_PI429668098, CUST_82975_PI429668098	AT4G39620	EMB2453	embryo defective phenotype	-	-
isotig22630	1075	CUST_83794_PI429668098, CUST_83795_PI429668098	AT4G39630	AT4G39630	-	cell fate	-
isotig18431	1686	CUST_105336_PI429668098, CUST_105337_PI429668098	AT4G39680	AT4G39680	-	meiotic	-
HHKO36P02JXIB0	293	CUST_25520_PI429668098, CUST_25521_PI429668098	AT4G39680	AT4G39680	-	meiotic	-
HHKO36P02HZBHR	162	CUST_9853_PI429668098, CUST_9854_PI429668098	AT4G39680	AT4G39680	-	meiotic	-
isotig18030	1868	CUST_107768_PI429668098, CUST_107769_PI429668098	AT4G39850	PXA1	embryo defective phenotype	-	-
HHKO36P02H3FTO	169	CUST_11004_PI429668098, CUST_11005_PI429668098	AT4G39850	PXA1	embryo defective phenotype	-	-
isotig23414	1002	CUST_80170_PI429668098, CUST_80171_PI429668098	AT5G01310	APTX	-	meiotic	-
HHKO36P01DIAIT	183	CUST_13012_PI429668098, CUST_13013_PI429668098	AT5G01630	BRCA2B	-	meiotic	-
HHKO36P02I0V7U	198	CUST_15064_PI429668098, CUST_15065_PI429668098	AT5G01630	BRCA2B	-	meiotic	-
HHKO36P01DIIHT	298	CUST_26004_PI429668098, CUST_26005_PI429668098	AT5G01630	BRCA2B	-	meiotic	-
isotig31730	453	CUST_44826_PI429668098, CUST_44827_PI429668098	AT5G02190	PCS1	embryo defective phenotype	-	-
isotig31676	457	CUST_45306_PI429668098, CUST_45307_PI429668098	AT5G02190	PCS1	embryo defective phenotype	-	-
isotig20447	1303	CUST_94286_PI429668098, CUST_94287_PI429668098	AT5G02190	PCS1	embryo defective phenotype	-	-
HHKO36P02GSWOG	231	CUST_19298_PI429668098, CUST_19299_PI429668098	AT5G02190	PCS1	embryo defective phenotype	-	-
isotig18396	1691	CUST_105422_PI429668098, CUST_105423_PI429668098	AT5G02250	EMB2730	embryo defective phenotype	-	-
F43FOUR04H3C2H	418	CUST_39982_PI429668098, CUST_39983_PI429668098	AT5G02250	EMB2730	embryo defective phenotype	-	-
isotig25933	793	CUST_69880_PI429668098, CUST_69881_PI429668098	AT5G02390	DAU1	regulation of megagametogenesis and gametophyte development	gamete	-
HHKO36P02FVGAM	157	CUST_9077_PI429668098, CUST_9078_PI429668098	AT5G02390	DAU1	regulation of megagametogenesis and gametophyte development	gamete	-
isotig25674	811	CUST_70840_PI429668098, CUST_70841_PI429668098	AT5G02820	RHL2	-	cell fate	-
isotig24415	915	CUST_75890_PI429668098, CUST_75891_PI429668098	AT5G03800	EMB175	essential for female gametogensis, fertilization, seed develpment	-	-
isotig30524	511	CUST_51864_PI429668098, CUST_51865_PI429668098	AT5G04320	SGO2	plant meiotic + regulation of megasporog + meiosis	meiotic	-
isotig28582	616	CUST_59674_PI429668098, CUST_59675_PI429668098	AT5G04320	SGO2	plant meiotic + regulation of megasporog + meiosis	meiotic	-
isotig27825	663	CUST_62376_PI429668098, CUST_62377_PI429668098	AT5G04320	SGO2	plant meiotic + regulation of megasporog + meiosis	meiotic	-
HHKO36P02GS9BV	124	CUST_3969_PI429668098, CUST_3970_PI429668098	AT5G04560	DME	imprinted genes and imprinting related	-	-
isotig09835	659	CUST_62084_PI429668098, CUST_62085_PI429668098	AT5G04560	DME	imprinted genes and imprinting related	-	-
isotig09834	783	CUST_69284_PI429668098, CUST_69285_PI429668098	AT5G04560	DME	imprinted genes and imprinting related	-	-
isotig24584	885	CUST_74446_PI429668098, CUST_74447_PI429668098	AT5G04560	DME	imprinted genes and imprinting related	-	-
F6Z56EY02ET5FW	381	CUST_34712_PI429668098, CUST_34713_PI429668098	AT5G04560	DME	imprinted genes and imprinting related	-	-
isotig21126	1227	CUST_91016_PI429668098, CUST_91017_PI429668098	AT5G05130	AT5G05130	-	meiotic	-
[truncated: 514 more rows]
