# Supplementary material for: Pistil Transcriptome Analysis to Disclose Genes and Gene Products Related to Aposporous Apomixis in Hypericum perforatum L
Source: Front Plant Sci. 2017 Feb 1;8:79. doi: 10.3389/fpls.2017.00079 (PMC5285387; doi:10.3389/fpls.2017.00079)
Supplement: Supplementary file 3 [file Table3.XLSX]

## Sheet: Table S3
Table S3. Hypericum unigenes that show high similarity with Arabidopsis genes annotated for terms related to reproduction senso lato. The database of sequences related to reproduction was generated based on searches on the refseq sequence collection (Genbank, http://www.ncbi.nlm.nih.gov/) and TAIR (http://www.arabidopsis.org/). Bibliographic searches were used to integrate the database. For each …
Unigene	Ath locus	Ath gene name	Protein names	RepDB	GO REP	dbHormons	Probe ID	FC Sex S11 / SexS14	FC ApoS11 / ApoS14	FC SexS11 / ApoS11	FC SexS14 / ApoS14
isotig16079	AT1G14900	HMGA	High mobility group family	-	cell fate	-	CUST_63104_PI429668098, CUST_63105_PI429668098		-2.532
isotig16080	AT1G14900	HMGA	High mobility group family	-	cell fate	-	CUST_59296_PI429668098, CUST_59297_PI429668098		-2.37889
isotig22451	AT2G45190	AFO	Putative uncharacterized protein	-	cell fate	-	CUST_84618_PI429668098, CUST_84619_PI429668098		-3.21485
isotig22461	AT2G33860	ETT	Auxin response factor, putative	-	cell fate	AUX	CUST_84626_PI429668098, CUST_84627_PI429668098		-2.04744
isotig22630	AT4G39630	AT4G39630	Putative uncharacterized protein	-	cell fate	-	CUST_83794_PI429668098, CUST_83795_PI429668098		-2.6748
F43FOUR02DAHH0	AT1G69040	ACR4	Amino acid binding protein, putative	sporophytic mutants with gametophytic defects	-	CK	CUST_46658_PI429668098, CUST_46659_PI429668098			-2.27528
isotig04545	AT3G22780	TSO1	Predicted protein	sporophytic mutants with gametophytic defects	meiotic	-	CUST_60614_PI429668098, CUST_60615_PI429668098		-5.90608
isotig14972	AT5G07180	ERECTALIKE 2	Predicted protein	sporophytic mutants with gametophytic defects	-	-	CUST_55664_PI429668098, CUST_55665_PI429668098		-4.55588
isotig18227	AT5G20930	TSL	Predicted protein	sporophytic mutants with gametophytic defects	-	-	CUST_106480_PI429668098, CUST_106481_PI429668098			-2.86148
isotig30544	AT4G37750	ANT	Putative uncharacterized protein	sporophytic mutants with gametophytic defects	gamete	-	CUST_51756_PI429668098, CUST_51757_PI429668098	-3.21014
isotig31180	AT3G22780	TSO1	Predicted protein	sporophytic mutants with gametophytic defects	meiotic	-	CUST_48622_PI429668098, CUST_48623_PI429668098		-3.25265
HHKO36P01CDNQ1	AT3G02680	NBS1	-	plant meiotic + regulation of megasporog + meiosis	meiotic; gamete; egg cell; embryo sac	-	CUST_25130_PI429668098, CUST_25131_PI429668098			-2.13302
HHKO36P02IF4SV	AT4G22970	ESP	Separase, putative	plant meiotic + regulation of megasporog + meiosis	meiotic; endosperm	-	CUST_20912_PI429668098, CUST_20913_PI429668098			-2.07353
HHKO36P02JSX4A	AT3G24320	MSH1	ATP binding protein, putative	plant meiotic + regulation of megasporog + meiosis	meiotic	-	CUST_21684_PI429668098, CUST_21685_PI429668098			-2.17851
isotig03271	AT1G10970	ZIP4	ZIP transporter	plant meiotic + regulation of megasporog + meiosis	-	-	CUST_81734_PI429668098, CUST_81735_PI429668098			-2.02401
isotig05167	AT5G46700	TRN2	Predicted protein	plant meiotic + regulation of megasporog + meiosis	meiotic	AUX	CUST_79026_PI429668098, CUST_79027_PI429668098			-2.13302
isotig17779	AT3G23890	TOPII	DNA topoisomerase 2	plant meiotic + regulation of megasporog + meiosis	cell fate; meiotic	-	CUST_109604_PI429668098, CUST_109605_PI429668098		-7.26493
HHKO36P02I77GC	AT5G52290	SHOC1	-	-	meiotic	-	CUST_584_PI429668098, CUST_585_PI429668098			-2.54663
isotig04790	AT5G05670	AT5G05670	Predicted protein	-	meiotic; gamete; egg cell; embryo sac	-	CUST_109970_PI429668098, CUST_109971_PI429668098			-3.35517
isotig04791	AT5G05670	AT5G05670	Predicted protein	-	meiotic; gamete; egg cell; embryo sac	-	CUST_109972_PI429668098, CUST_109973_PI429668098			-3.46123
isotig07326	AT2G34710	PHB	Class III HD-Zip protein 4 (Predicted protein)	-	meiotic	-	CUST_93924_PI429668098, CUST_93925_PI429668098		-2.39606
isotig07327	AT2G34710	PHB	Putative uncharacterized protein	-	meiotic	-	CUST_62166_PI429668098, CUST_62167_PI429668098		-3.2881
isotig10513	AT4G03560	TPC1	Two pore calcium channel protein 1B	-	meiotic	-	CUST_105894_PI429668098, CUST_105895_PI429668098			-2.25305
isotig11901	AT2G36200	AT2G36200	Bipolar kinesin KRP-130, putative	-	meiotic	-	CUST_93804_PI429668098, CUST_93805_PI429668098	-2.62523	-7.28045
isotig11902	AT2G36200	AT2G36200	Bipolar kinesin KRP-130, putative	-	meiotic	-	CUST_92576_PI429668098, CUST_92577_PI429668098	-2.87704
isotig12252	AT3G19590	BUB3.1	Mitotic checkpoint protein bub3, putative	-	meiotic	-	CUST_90052_PI429668098, CUST_90053_PI429668098		-3.90534
isotig12934	AT5G56580	MKK6	Mitogen activated protein kinase kinase, mapkk2, putative	-	meiotic	-	CUST_78130_PI429668098, CUST_78131_PI429668098		-2.44619
isotig16749	AT2G35630	MOR1	-	-	meiotic	-	CUST_55526_PI429668098, CUST_55527_PI429668098				2.73727
isotig17321	AT3G10180	AT3G10180	Kinesin heavy chain, putative	-	meiotic	-	CUST_53916_PI429668098, CUST_53917_PI429668098		-3.14186
isotig17322	AT3G10180	AT3G10180	Predicted protein	-	meiotic	-	CUST_27968_PI429668098, CUST_27969_PI429668098		-2.5222
isotig19974	AT1G50140	AT1G50140	Uncharacterized protein	-	meiotic	-	CUST_96710_PI429668098, CUST_96711_PI429668098			-2.9318
isotig20495	AT3G48210	AT3G48210	Putative uncharacterized protein	-	meiotic; gamete; egg cell; embryo sac	-	CUST_94116_PI429668098, CUST_94117_PI429668098			-2.03085
isotig20526	AT5G48600	SMC3	Structural maintenance of chromosomes protein	-	meiotic	-	CUST_93952_PI429668098, CUST_93953_PI429668098		-7.23789
isotig21097	AT5G10940	ASG2	Predicted protein (Fragment)	-	meiotic	-	CUST_90810_PI429668098, CUST_90811_PI429668098		2.63669
isotig23393	AT1G15110	PSS1	Putative uncharacterized protein	-	meiotic	-	CUST_80386_PI429668098, CUST_80387_PI429668098		-2.35336
isotig23968	AT5G66130	ATRAD17	Predicted protein	-	meiotic	-	CUST_78016_PI429668098, CUST_78017_PI429668098			-2.00864
isotig26590	AT3G19210	RAD54	-	-	meiotic	-	CUST_67112_PI429668098, CUST_67113_PI429668098	-2.32598
isotig27077	AT2G36200	AT2G36200	Bipolar kinesin KRP-130, putative	-	meiotic	-	CUST_65260_PI429668098, CUST_65261_PI429668098		-4.29785
isotig27201	AT3G57230	AGL16	MADS-box protein	-	meiotic	-	CUST_64680_PI429668098, CUST_64681_PI429668098			-2.06399
isotig27378	AT1G79890	AT1G79890	Predicted protein	-	meiotic	-	CUST_63948_PI429668098, CUST_63949_PI429668098		-2.83097
isotig27808	AT3G14570	GSL04	Transferase, transferring glycosyl groups, putative	-	meiotic	-	CUST_62260_PI429668098, CUST_62261_PI429668098			-2.4931
isotig27926	AT4G15890	AT4G15890	Predicted protein	-	meiotic	-	CUST_61950_PI429668098, CUST_61951_PI429668098		-6.25961
isotig29777	AT2G45700	AT2G45700	-	-	meiotic	-	CUST_55382_PI429668098, CUST_55383_PI429668098		-5.6874
isotig30322	AT1G15110	PSS1	Putative uncharacterized protein	-	meiotic	-	CUST_53112_PI429668098, CUST_53113_PI429668098			-2.08964
isotig31470	AT2G27760	IPT2	tRNA isopentenyltransferase (Fragment)	-	meiotic	-	CUST_46644_PI429668098, CUST_46645_PI429668098			-2.23372
isotig21742	AT3G12280	RBR1	Retinoblastoma-related protein	affected in cell specification + regulation of megagametogenesis + gametophytic factor phenotype + gametogenesis	cell fate; meiotic; endosperm	-	CUST_88056_PI429668098, CUST_88057_PI429668098		-2.19544
isotig23094	AT1G34355	PS1	Putative uncharacterized protein	regulation of megagametogenesis and gametophyte development	meiotic	-	CUST_81716_PI429668098, CUST_81717_PI429668098		-2.73592
isotig23448	AT4G20050	QRT3	Predicted protein	regulation of megagametogenesis and gametophyte development	meiotic	-	CUST_79910_PI429668098, CUST_79911_PI429668098			-2.44322
F43FOUR01ARV8U	AT1G17760	AT1G17760	Plant RNA cleavage stimulation factor, putative	regulation of megagametogenesis and gametophyte development	-	-	CUST_40292_PI429668098, CUST_40293_PI429668098			-2.23735
F6Z56EY02DGE9A	AT4G14150	AT4G14150	Carboxy-terminal kinesin, putative	regulation of megagametogenesis and gametophyte development	-	-	CUST_45116_PI429668098, CUST_45117_PI429668098		-5.03046
HHKO36P01B2ST9	AT3G55200	AT3G55200	Spliceosomal-like protein	regulation of megagametogenesis and gametophyte development	-	-	CUST_14794_PI429668098, CUST_14795_PI429668098			-2.96559
HHKO36P02JB98H	AT1G70070	PDE317	ATP-dependent RNA helicase DOB1	essential for female gametogensis, fertilization, seed develpment	-	-	CUST_14168_PI429668098, CUST_14169_PI429668098			-2.5121
isotig01384	AT3G61650	AT3G61650	Tubulin gamma chain	regulation of megagametogenesis and gametophyte development	-	-	CUST_92516_PI429668098, CUST_92517_PI429668098			-2.24987
isotig04603	AT3G55200	AT3G55200	Spliceosomal protein sap, putative	regulation of megagametogenesis and gametophyte development	-	-	CUST_104244_PI429668098, CUST_104245_PI429668098			-3.29973
isotig04968	AT1G69770	CMT3	Cytosine-specific methyltransferase	essential for female gametogensis, fertilization, seed develpment	-	-	CUST_107962_PI429668098, CUST_107963_PI429668098		-7.04577
isotig05517	AT4G39400	BRI1	Serine/threonine-protein kinase bri1, putative	regulation of megagametogenesis and gametophyte development	-	BR	CUST_108986_PI429668098, CUST_108987_PI429668098			-3.38711
isotig05518	AT4G39400	BRI1	Serine/threonine-protein kinase bri1, putative	regulation of megagametogenesis and gametophyte development	-	BR	CUST_108952_PI429668098, CUST_108953_PI429668098			-4.09759
isotig06160	AT1G19180	JAZ1	Jasmonate ZIM-domain protein 3	regulation of megagametogenesis and gametophyte development	-	JA	CUST_73878_PI429668098, CUST_73879_PI429668098			2.23482
isotig11077	AT5G49160	MET1	Cytosine-specific methyltransferase	regulation of megagametogenesis and gametophyte development	-	-	CUST_100478_PI429668098, CUST_100479_PI429668098	-2.1681	-2.75366
isotig11078	AT5G49160	MET1	Cytosine-specific methyltransferase	regulation of megagametogenesis and gametophyte development	-	-	CUST_99542_PI429668098, CUST_99543_PI429668098	-2.20703	-2.83596
isotig11400	AT4G02060	PRL	DNA replication licensing factor MCM7, putative	essential for female gametogensis, fertilization, seed develpment	-	-	CUST_97212_PI429668098, CUST_97213_PI429668098				-2.3118
isotig12683	AT2G47990	SWA1	Predicted protein	regulation of megagametogenesis and gametophyte development	gamete; egg cell; embryo sac	-	CUST_87940_PI429668098, CUST_87941_PI429668098			2.3402
isotig14729	AT1G01370	HTR12	Histone H3	essential for female gametogensis, fertilization, seed develpment	meiotic; endosperm	-	CUST_78094_PI429668098, CUST_78095_PI429668098		-4.70085
isotig21005	AT5G58270	AT5G58270	Transporter ATM1, mitochondrial, putative	regulation of megagametogenesis and gametophyte development	-	-	CUST_91546_PI429668098, CUST_91547_PI429668098			-2.8077
isotig23201	AT2G42120	POLD2	-	-	gamete; egg cell; embryo sac	-	CUST_81120_PI429668098, CUST_81121_PI429668098		-2.37505
isotig24819	AT1G48580	AT1G48580	Predicted protein	-	gamete; egg cell; embryo sac	-	CUST_74364_PI429668098, CUST_74365_PI429668098		-4.65465
isotig24855	AT1G69770	CMT3	-	essential for female gametogensis, fertilization, seed develpment	-	-	CUST_74264_PI429668098, CUST_74265_PI429668098		-4.9358		-2.3118
isotig30687	AT3G60460	DUO1	Putative uncharacterized protein	regulation of megagametogenesis and gametophyte development	gamete	-	CUST_51318_PI429668098, CUST_51319_PI429668098			-2.35866
isotig31763	AT1G72970	AT1G72970	Protein HOTHEAD	regulation of megagametogenesis and gametophyte development	-	-	CUST_44690_PI429668098, CUST_44691_PI429668098		-2.75029
isotig32270	AT1G61800	GPT2	-	-	gamete	-	CUST_40608_PI429668098, CUST_40609_PI429668098		2.0462
F6Z56EY01A95E3	AT4G00950	MEE47	-	maternal effect embryo arrest phenotype	-	-	CUST_9833_PI429668098, CUST_9834_PI429668098	-3.0841
HHKO36P01A4PQS	AT4G13610	MEE57	Cytosine-specific methyltransferase	maternal effect embryo arrest phenotype	-	-	CUST_10522_PI429668098, CUST_10523_PI429668098		-3.49872
isotig03782	AT3G51550	FER	Kinase, putative	pollen tube reception	-	ET; ABA; BR	CUST_72708_PI429668098, CUST_72709_PI429668098			-2.08251
F6Z56EY01BVKMZ	AT1G50240	FU	-	embryo defective phenotype	-	-	CUST_47454_PI429668098, CUST_47455_PI429668098		-3.16558
F6Z56EY04H2OOH	AT4G36630	EMB2754	Putative uncharacterized protein	embryo defective phenotype	-	-	CUST_30510_PI429668098, CUST_30511_PI429668098			-2.10599
isotig11763	AT1G50240	FU	-	embryo defective phenotype	-	-	CUST_95634_PI429668098, CUST_95635_PI429668098		-5.45522
isotig14831	AT5G27720	emb1644	U6 snRNA-associated Sm-like protein LSm4	embryo defective phenotype	-	-	CUST_71344_PI429668098, CUST_71345_PI429668098			2.11243
isotig22690	AT5G19820	emb2734	Importin beta-3, putative	embryo defective phenotype	-	-	CUST_83602_PI429668098, CUST_83603_PI429668098			2.29669
isotig27945	AT1G21390	emb2170	-	embryo defective phenotype	-	-	CUST_61850_PI429668098, CUST_61851_PI429668098			-2.21677
F6Z56EY04IVWJT	AT1G67730	AT1G67730	-	embryogenesis	-	-	CUST_43508_PI429668098, CUST_43509_PI429668098			-2.782
HHKO36P01AWLS2	AT3G54720	AT3G54720	Transferrin receptor protein, putative	embryogenesis	-	-	CUST_38068_PI429668098, CUST_38069_PI429668098			-2.58108
isotig30471	AT3G54720	AT3G54720	Transferrin receptor protein, putative	embryogenesis	-	-	CUST_51994_PI429668098, CUST_51995_PI429668098			-2.22189
isotig31403	AT1G44900	AT1G44900	-	embryogenesis	-	-	CUST_47128_PI429668098, CUST_47129_PI429668098			-2.07123
isotig05394	AT5G62000	ARF2	Predicted protein	seed development and size regulation	-	AUX; ABA	CUST_109852_PI429668098, CUST_109853_PI429668098			-2.17441
isotig30819	AT1G13710	KLU	-	seed development and size regulation	-	-	CUST_50084_PI429668098, CUST_50085_PI429668098			-3.22903
