# Supplementary material for: Pistil Transcriptome Analysis to Disclose Genes and Gene Products Related to Aposporous Apomixis in Hypericum perforatum L
Source: Front Plant Sci. 2017 Feb 1;8:79. doi: 10.3389/fpls.2017.00079 (PMC5285387; doi:10.3389/fpls.2017.00079)
Supplement: Supplementary file 4 [file Table4.XLSX]

## Sheet: Table S4
Table S4 - Networks composition. For each Unigene the table reports on the gene name, the Arabidopsis gene model, the gene name, all available annotations according to hormonal and reproductive databases and the expression fold change as measured in each comparison among sexual and aposporous pistils.
name	gene name	Ath locus	dbHormons	Reproduction	FC Sex S11 / SexS14	FC ApoS11 / ApoS14	FC SexS11 / ApoS11	FC SexS14 / ApoS14	Ttests
HHKO36P02JY8VX	-	ND	ND	ND	0	-3.40719	0	0	T2
isotig13015	-	AT3G56900	ND	ND	0	0	-2.48308	0	T3
isotig11607	-	AT5G41940	ND	ND	-3.2871	0	-4.51248	0	T1; T3
isotig00514	-	AT2G24490	ND	ND	0	-5.27974	0	0	T2
isotig00510	-	AT2G24490	ND	ND	-2.09527	-4.94016	0	0	T1; T2
isotig00513	-	AT2G24490	ND	ND	0	-4.59615	0	0	T2
isotig00505	-	AT2G24490	ND	ND	0	-4.91881	0	0	T2
isotig00507	-	AT2G24490	ND	ND	0	-5.69063	0	0	T2
isotig10887	-	AT5G45650	ND	ND	2.82851	3.93529	0	0	T1; T2
isotig00508	-	AT2G24490	ND	ND	0	-4.58693	0	0	T2
HHKO36P02G1N94	-	ND	ND	ND	0	0	-3.40276	0	T3
isotig13625	-	AT4G00750	ND	ND	2.302	4.69489	0	0	T1; T2
isotig20490	-	AT2G44410	ND	ND	0	2.35997	0	0	T2
isotig20526	SMC3	AT5G48600	ND	meiotic	0	-7.23789	0	0	T2
F6Z56EY01APU03	-	ND	ND	ND	0	-2.57299	0	0	T2
isotig11078	MET1	AT5G49160	ND	megagametogenesis	-2.20703	-2.83596	0	0	T1; T2
isotig13792	-	AT4G02110	ND	ND	-2.07279	0	0	0	T1
isotig11077_Pid100479	MET1	AT5G49160	ND	megagametogenesis	-2.1681	-2.75366	0	0	T1; T2
HHKO36P02G29PD	-	ND	ND	ND	-2.17122	0	-2.41918	0	T1; T3
isotig26898	-	AT2G32590	ND	ND	0	-5.10165	0	0	T2
isotig11901	AT2G36200	AT2G36200	ND	meiotic	-2.62523	-7.28045	0	0	T1; T2
HHKO36P02JOYDO	-	ND	ND	ND	0	0	-2.88273	0	T3
isotig06992	-	AT1G13080	ND	ND	0	0	-2.38641	0	T3
isotig28096	-	AT4G16970	ND	ND	0	-4.80866	0	0	T2
isotig02002	-	AT5G62700	ND	ND	-2.7431	0	0	0	T1
isotig26357	-	AT5G01075	ND	ND	-4.37663	0	0	0	T1
F43FOUR03GUMNU	-	ND	ND	ND	0	0	-2.3795	0	T3
isotig07303	-	AT5G63830	ND	ND	0	0	-2.88559	0	T3
HHKO36P02GPA6L	-	ND	ND	ND	0	0	-2.02046	0	T3
isotig03294	-	AT4G25040	ND	ND	4.18403	6.12725	0	0	T1; T2
isotig21314_Pid90100	-	AT5G53550	ND	ND	0	4.98762	0	0	T2
isotig21314_Pid90101	-	AT5G53550	ND	ND	2.60898	3.23653	0	0	T1; T2
isotig22442	-	AT3G06880	ND	ND	-2.33154	0	0	0	T1
isotig03295	-	AT4G25040	ND	ND	4.17004	5.42734	0	0	T1; T2
isotig28873	-	AT2G28410	ND	ND	-3.02997	0	0	0	T1
isotig23934	-	AT1G47410	ND	ND	2.35434	0	0	0	T1
isotig06066	-	AT1G30650	ND	ND	3.11256	0	0	0	T1
isotig06068	-	AT1G30650	ND	ND	2.94602	0	0	0	T1
F6Z56EY02DHSUQ	-	ND	ND	ND	0	0	-13.685	0	T3
HHKO36P01A0D2H	-	ND	ND	ND	-5.24901	0	-5.06077	0	T1; T3
isotig24819	AT1G48580	AT1G48580	ND	gamete; egg cell; embryo sac	0	-4.65465	0	0	T2
isotig27808	GSL04	AT3G14570	ND	meiotic	0	0	-2.4931	0	T3
isotig24694	-	AT4G34110	ND	ND	0	0	-2.38918	0	T3
isotig12044	-	AT1G53840	ND	ND	0	0	-3.452	0	T3
isotig30544	ANT	AT4G37750	ND	sporophytic mutants GF phenotype; gamete	-3.21014	0	0	0	T1
isotig30470	-	AT1G08510	ND	ND	-4.39976	0	0	0	T1
isotig05170	-	AT1G55750	ND	ND	0	0	-2.08148	0	T3
HHKO36P01BR1EE	-	ND	ND	ND	0	0	-2.00635	0	T3
HHKO36P01C9NWL	-	ND	ND	ND	0	0	-2.43463	0	T3
isotig05639	-	AT1G69170	ND	ND	0	0	-2.86312	0	T3
isotig12252	BUB3.1	AT3G19590	ND	meiotic	0	-3.90534	0	0	T2
isotig32883	ASK2	AT5G42190	AUX; ET	ND	0	0	-2.57592	0	T3
isotig04968	CMT3	AT1G69770	ND	female gametogensis, fertilization, seed develpment	0	-7.04577	0	0	T2
isotig00192	-	AT1G69840	ND	ND	2.36712	0	0	0	T1
HHKO36P02GL54X	-	AT5G11300	ND	ND	-2.12519	0	-2.60468	0	T1; T3
isotig00193	-	AT1G69840	ND	ND	2.38688	0	0	0	T1
isotig15146	-	AT5G13060	ND	ND	-3.22545	-4.56763	0	0	T1; T2
isotig25064	-	AT5G14170	ND	ND	0	0	-2.27084	0	T3
isotig05533	-	AT1G71697	ND	ND	0	3.05828	0	0	T2
isotig25517_Pid71205	-	AT5G09760	ND	ND	0	-5.50744	0	0	T2
isotig25517_Pid71204	-	AT5G09760	ND	ND	-2.62631	-4.70522	0	0	T1; T2
isotig22811	-	AT1G78380	ND	ND	0	0	-2.36198	0	T3
isotig10888_Pid92805	-	AT5G45650	ND	ND	3.24558	3.68438	0	0	T1; T2
isotig10888_Pid92804	-	AT5G45650	ND	ND	3.26851	0	0	0	T1
isotig16625	AIR3	AT2G04160	AUX	ND	6.27002	0	0	0	T1
isotig18376	-	AT2G01170	ND	ND	-2.2446	0	-2.82138	0	T1; T3
isotig16626	AIR3	AT2G04160	AUX	ND	6.34424	0	0	0	T1
isotig05517	BRI1	AT4G39400	BR	megagametogenesis	0	0	-3.38711	0	T3
F6Z56EY04IKTJP	-	ND	ND	ND	0	0	-2.10897	0	T3
isotig05518	BRI1	AT4G39400	BR	megagametogenesis	0	0	-4.09759	0	T3
isotig07093	-	AT2G02040	ND	ND	0	0	-2.93431	0	T3
HHKO36P02JY8VX	-	ND	ND	ND	0	-3.40719	0	0	T2
isotig02977	-	AT5G39510	ND	ND	0	2.12148	0	0	T2
isotig23546	-	AT5G41880	ND	ND	0	-4.60971	0	0	T2
isotig17542	-	AT2G23360	ND	ND	0	-2.17754	0	0	T2
isotig17541	-	AT2G23360	ND	ND	0	-3.23732	0	0	T2
isotig25813	-	AT5G41960	ND	ND	0	2.06328	0	0	T2
isotig00514	-	AT2G24490	ND	ND	0	-5.27974	0	0	T2
F43FOUR04IWBM6	-	ND	ND	ND	0	3.27446	0	0	T2
isotig30781	-	AT1G67630	ND	ND	0	-5.15645	0	0	T2
isotig00510	-	AT2G24490	ND	ND	-2.09527	-4.94016	0	0	T1; T2
isotig00513	-	AT2G24490	ND	ND	0	-4.59615	0	0	T2
isotig11763	FU	AT1G50240	ND	embryo defective phenotype	0	-5.45522	0	0	T2
isotig00505	-	AT2G24490	ND	ND	0	-4.91881	0	0	T2
isotig16913	-	AT5G43190	ND	ND	0	4.31893	0	0	T2
isotig00507	-	AT2G24490	ND	ND	0	-5.69063	0	0	T2
isotig19325	-	AT4G23500	ND	ND	0	3.05258	0	0	T2
isotig00506	-	AT2G24490	ND	ND	0	-4.33761	0	0	T2
isotig10887	-	AT5G45650	ND	ND	2.82851	3.93529	0	0	T1; T2
isotig00508	-	AT2G24490	ND	ND	0	-4.58693	0	0	T2
isotig27108	-	AT5G48310	ND	ND	0	-6.30715	0	0	T2
isotig20526	SMC3	AT5G48600	ND	meiotic	0	-7.23789	0	0	T2
isotig11078	MET1	AT5G49160	ND	megagametogenesis	-2.20703	-2.83596	0	0	T1; T2
isotig11077_Pid100479	MET1	AT5G49160	ND	megagametogenesis	-2.1681	-2.75366	0	0	T1; T2
isotig26898	-	AT2G32590	ND	ND	0	-5.10165	0	0	T2
HHKO36P01EEOK5	-	ND	ND	ND	0	-4.27394	0	0	T2
isotig18266	-	AT5G55930	ND	ND	0	5.51637	0	0	T2
F6Z56EY01BVKMZ	FU	AT1G50240	ND	embryo defective phenotype	0	-3.16558	0	0	T2
isotig19695	-	AT5G10830	ND	ND	0	4.71292	0	0	T2
isotig23408	-	AT1G80190	ND	ND	0	-3.71282	0	0	T2
isotig27077	AT2G36200	AT2G36200	ND	meiotic	0	-4.29785	0	0	T2
isotig23614	-	AT2G35640	ND	ND	0	-4.11396	0	0	T2
isotig11901	AT2G36200	AT2G36200	ND	meiotic	-2.62523	-7.28045	0	0	T1; T2
isotig25830	-	AT2G41430	ND	ND	0	5.39	0	0	T2
isotig26803	-	AT5G60930	ND	ND	0	-4.31084	0	0	T2
isotig17031	-	AT2G40000	ND	ND	0	6.97176	0	0	T2
isotig25279	-	AT5G62350	ND	ND	0	3.76642	0	0	T2
isotig24008	-	AT2G42760	ND	ND	0	6.58299	0	0	T2
F43FOUR04IONQB	-	ND	ND	ND	0	2.10285	0	0	T2
F43FOUR01CGLVT	-	ND	ND	ND	0	2.36331	0	0	T2
isotig18540	-	AT1G51760	ND	ND	0	2.42131	0	0	T2
isotig11312	-	AT5G06700	ND	ND	0	2.32302	0	0	T2
isotig05205	-	AT2G19580	ND	ND	0	2.93896	0	0	T2
isotig02003	-	AT5G62700	ND	ND	0	-5.12955	0	0	T2
isotig29777	AT2G45700	AT2G45700	ND	meiotic	0	-5.6874	0	0	T2
HHKO36P02FN04E	-	ND	ND	ND	0	-3.24186	0	0	T2
isotig21742	RBR1	AT3G12280	ND	cell specification; megagametogenesis; GF phenotype; gametogenesis; cell fate; meiotic; endosperm	0	-2.19544	0	0	T2
isotig14729	HTR12	AT1G01370	ND	female gametogensis, fertilization, seed develpment; meiotic; endosperm	0	-4.70085	0	0	T2
isotig04544	-	AT3G12360	ND	ND	0	-5.18118	0	0	T2
isotig12589	-	AT3G14205	ND	ND	0	2.50263	0	0	T2
HHKO36P02FOIP1	-	AT3G15650	ND	ND	0	-3.27715	0	0	T2
isotig20089	-	AT3G11320	ND	ND	0	-2.75474	0	0	T2
isotig28745	-	AT3G18730	ND	ND	0	-3.54736	0	0	T2
isotig07658	-	AT3G19050	ND	ND	0	-6.12422	0	0	T2
isotig28439	-	AT3G19370	ND	ND	0	-3.79746	0	0	T2
isotig12252	BUB3.1	AT3G19590	ND	meiotic	0	-3.90534	0	0	T2
isotig04545	TSO1	AT3G22780	ND	sporophytic mutants GF phenotype; meiotic	0	-5.90608	0	0	T2
isotig31421	WRI1	AT3G54320	ET	ND	0	6.47106	0	0	T2
isotig17779	TOPII	AT3G23890	ND	plant meiotic; megasporogenesis; meiosis; cell fate; meiotic	0	-7.26493	0	0	T2
isotig30267	-	AT3G27120	ND	ND	0	-2.83762	0	0	T2
F6Z56EY03GFMJ7_Pid42581	-	ND	ND	ND	0	-2.38165	0	0	T2
F6Z56EY03GFMJ7_Pid42580	-	ND	ND	ND	0	-2.56145	0	0	T2
isotig04546_Pid41797	-	AT4G14770	ND	ND	0	-5.66145	0	0	T2
isotig04546_Pid41796	-	AT4G14770	ND	ND	0	-5.57106	0	0	T2
isotig08210_Pid63401	-	AT4G30960	ND	ND	0	5.29099	0	0	T2
isotig08210_Pid63400	-	AT4G30960	ND	ND	0	5.46814	0	0	T2
isotig25517_Pid71205	-	AT5G09760	ND	ND	0	-5.50744	0	0	T2
isotig25517_Pid71204	-	AT5G09760	ND	ND	-2.62631	-4.70522	0	0	T1; T2
isotig10888_Pid92805	-	AT5G45650	ND	ND	3.24558	3.68438	0	0	T1; T2
isotig29993	-	AT3G52105	ND	ND	0	3.71149	0	0	T2
isotig10888_Pid92804	-	AT5G45650	ND	ND	3.26851	0	0	0	T1
isotig19051	PKT3	AT2G33150	ABA	ND	0	2.29521	0	0	T2
isotig20727	-	AT3G53440	ND	ND	0	-2.82004	0	0	T2
isotig07601	-	AT3G53620	ND	ND	0	3.54794	0	0	T2
isotig25765	-	AT3G55490	ND	ND	0	-3.44826	0	0	T2
isotig26139	-	AT3G57830	ND	ND	0	-3.718	0	0	T2
isotig22358	-	AT3G61220	ND	ND	0	6.67562	0	0	T2
isotig21478	-	AT3G61430	ND	ND	0	-5.92825	0	0	T2
isotig32512	-	AT1G46480	ND	ND	0	-3.69923	0	0	T2
isotig13625	-	AT4G00750	ND	ND	2.302	4.69489	0	0	T1; T2
isotig20490	-	AT2G44410	ND	ND	0	2.35997	0	0	T2
F6Z56EY01APU03	-	ND	ND	ND	0	-2.57299	0	0	T2
isotig23924	-	AT4G01730	ND	ND	0	-7.43025	0	0	T2
isotig31029_Pid49470	-	AT1G33940	ND	ND	0	-3.19959	0	0	T2
isotig13792	-	AT4G02110	ND	ND	-2.07279	0	0	0	T1
HHKO36P01B6WJ7	-	ND	ND	ND	0	-4.23607	2.12095	0	T2; T3
HHKO36P01DUT4B	-	AT4G02390	ND	ND	0	-2.14717	0	0	T2
isotig07074	CDKB2;2	AT1G20930	other hormons	ND	0	-5.1449	0	0	T2
isotig10103	-	AT4G03210	ND	ND	0	-4.32009	0	0	T2
isotig10104	-	AT4G03210	ND	ND	0	-4.26683	0	0	T2
isotig30447	-	AT1G02970	ND	ND	0	-5.11089	0	0	T2
F6Z56EY02DTGD5	-	ND	ND	ND	0	-3.78956	0	0	T2
isotig08383	-	AT1G06690	ND	ND	0	6.18916	0	0	T2
HHKO36P02F2BJ2	-	ND	ND	ND	0	2.37048	0	0	T2
F6Z56EY02DGE9A	AT4G14150	AT4G14150	ND	megagametogenesis	0	-5.03046	0	0	T2
isotig27926	AT4G15890	AT4G15890	ND	meiotic	0	-6.25961	0	0	T2
HHKO36P02HUN8B	-	ND	ND	ND	0	-4.03362	0	0	T2
HHKO36P02IHX4F_Pid11696	-	ND	ND	ND	0	-3.72118	0	0	T2
isotig16079	HMGA	AT1G14900	ND	cell fate	0	-2.532	0	0	T2
isotig29415	-	AT4G16970	ND	ND	0	-3.70186	0	0	T2
isotig16080	HMGA	AT1G14900	ND	cell fate	0	-2.37889	0	0	T2
isotig28096	-	AT4G16970	ND	ND	0	-4.80866	0	0	T2
isotig07327_Pid62167	PHB	AT2G34710	ND	meiotic	0	-3.2881	0	0	T2
isotig16813	-	AT1G15570	ND	ND	0	-5.28115	0	0	T2
HHKO36P02HWOBQ	-	AT4G17895	ND	ND	0	-2.54286	0	0	T2
isotig11330	-	AT4G18210	ND	ND	0	6.98099	0	0	T2
isotig33494	-	AT4G15450	ND	ND	0	4.14609	0	0	T2
isotig07554	-	AT1G20190	ND	ND	0	18.6874	0	0	T2
isotig26161	-	ND	ND	ND	0	4.00458	0	0	T2
isotig03294	-	AT4G25040	ND	ND	4.18403	6.12725	0	0	T1; T2
isotig21314_Pid90100	-	AT5G53550	ND	ND	0	4.98762	0	0	T2
isotig21314_Pid90101	-	AT5G53550	ND	ND	2.60898	3.23653	0	0	T1; T2
isotig27986	-	AT1G26945	ND	ND	0	9.72645	0	0	T2
isotig03295	-	AT4G25040	ND	ND	4.17004	5.42734	0	0	T1; T2
isotig23934	-	AT1G47410	ND	ND	2.35434	0	0	0	T1
isotig23174	-	AT4G29950	ND	ND	0	2.18551	0	0	T2
isotig28321	-	AT1G32450	ND	ND	0	5.44926	0	0	T2
isotig22341	-	AT1G29195	ND	ND	0	4.32796	0	0	T2
isotig08211	-	AT4G30960	ND	ND	0	5.85146	0	0	T2
isotig24819	AT1G48580	AT1G48580	ND	gamete; egg cell; embryo sac	0	-4.65465	0	0	T2
isotig29916	-	AT1G53520	ND	ND	0	-2.26248	0	0	T2
HHKO36P02IPXIN	-	ND	ND	ND	0	-5.54249	0	0	T2
isotig27023	-	AT4G39250	ND	ND	0	3.49406	0	0	T2
HHKO36P01EX7LC	-	AT1G56080	ND	ND	0	-2.46992	0	0	T2
isotig30033	-	AT4G39380	ND	ND	0	-4.84698	0	0	T2
isotig32438	-	AT5G01910	ND	ND	0	-5.44439	0	0	T2
isotig23509	-	AT5G04390	ND	ND	0	36.3088	0	0	T2
isotig19449	-	AT1G68570	ND	ND	0	12.8275	0	0	T2
isotig04968	CMT3	AT1G69770	ND	female gametogensis, fertilization, seed develpment	0	-7.04577	0	0	T2
isotig15146	-	AT5G13060	ND	ND	-3.22545	-4.56763	0	0	T1; T2
isotig10981	-	AT5G13700	ND	ND	0	2.03517	0	0	T2
isotig05533	-	AT1G71697	ND	ND	0	3.05828	0	0	T2
isotig05534	-	AT1G71697	ND	ND	0	3.0586	0	0	T2
isotig25288	-	AT5G19650	ND	ND	0	-3.9793	0	0	T2
isotig07333	-	AT1G72210	ND	ND	0	-2.25232	0	0	T2
isotig09757	UPL5	AT4G12570	JA	ND	0	-2.93239	0	0	T2
isotig07331	-	AT1G72210	ND	ND	0	-2.81455	0	0	T2
isotig07332	-	AT1G72210	ND	ND	0	-2.43563	0	0	T2
isotig32847	-	AT5G20950	ND	ND	0	-2.65143	0	0	T2
F6Z56EY01BR1MB	-	ND	ND	ND	0	3.55425	0	0	T2
isotig02123	-	AT1G73370	ND	ND	0	3.47979	0	0	T2
isotig33449	-	ND	ND	ND	0	0	-4.52576	0	T3
isotig24727	ILR	AT1G44350	JA	ND	0	10.2654	0	0	T2
isotig02125	-	AT1G73370	ND	ND	0	4.19994	0	0	T2
isotig02000	-	AT5G23860	ND	ND	0	-5.27799	0	0	T2
isotig30234	-	AT5G25380	ND	ND	0	-4.82354	0	0	T2
isotig21224	-	AT5G26210	ND	ND	0	-3.51642	0	0	T2
isotig07623	-	AT1G20693	ND	ND	0	-2.71617	0	0	T2
isotig05690	-	AT4G31890	ND	ND	0	-3.34236	0	0	T2
isotig33025	-	AT2G01890	ND	ND	0	12.7975	0	0	T2
isotig02124	-	AT5G37180	ND	ND	0	3.10581	0	0	T2
isotig02122	-	AT5G37180	ND	ND	0	3.68808	0	0	T2
isotig12158	-	AT2G16720	ND	ND	0	15.6511	0	0	T2
isotig28851	-	AT2G20635	ND	ND	0	-4.89438	0	0	T2
isotig02976	-	AT5G39510	ND	ND	0	2.12403	0	0	T2
isotig05517	BRI1	AT4G39400	BR	megagametogenesis	0	0	-3.38711	0	T3
isotig05518	BRI1	AT4G39400	BR	megagametogenesis	0	0	-4.09759	0	T3
isotig02239	JAZ12	AT5G20900	JA	ND	0	0	2.0397	0	T3
isotig02241	JAZ12	AT5G20900	JA	ND	0	0	2.03568	0	T3
isotig02231	LTP4	AT5G59310	ABA	ND	0	0	-2.99591	0	T3
isotig00876	CLPC1	AT5G50920	CK	ND	0	0	-2.17145	0	T3
isotig02230	LTP4	AT5G59310	ABA	ND	0	0	-3.11699	0	T3
isotig13103	MYB6	AT4G09460	GA; JA	ND	0	0	-3.96332	0	T3
isotig02453	NPH4	AT5G20730	AUX; ET	ND	0	0	-3.29359	0	T3
F6Z56EY03HBNM2	WOL	AT2G01830	CK	ND	0	0	-2.16967	0	T3
isotig23198	IDD1	AT5G66730	GA	ND	0	0	-2.25632	0	T3
isotig33130	-	ND	ND	ND	0	0	-2.39894	0	T3
isotig17354	-	ND	ND	ND	0	0	-3.04786	0	T3
isotig28540	PIN8	AT5G15100	AUX	ND	0	0	-2.09092	0	T3
isotig02721	-	ND	ND	ND	0	0	-2.36209	0	T3
HHKO36P01B6PR4	CTD	AT5G01270	AUX	ND	0	0	-3.18724	0	T3
isotig32382	-	ND	ND	ND	0	0	-2.36956	0	T3
isotig02720	-	ND	ND	ND	0	0	-2.79453	0	T3
isotig23915	ABCB20	AT3G55320	AUX	ND	0	0	-2.47162	0	T3
isotig16862	-	ND	ND	ND	0	0	-2.92615	0	T3
isotig31311	-	ND	ND	ND	0	0	-2.42656	0	T3
isotig05333	-	ND	ND	ND	0	0	-3.4605	0	T3
isotig29239	-	ND	ND	ND	0	0	-3.08604	0	T3
isotig28908	-	ND	ND	ND	0	0	-2.21965	0	T3
isotig05331	-	ND	ND	ND	0	0	-4.07508	0	T3
isotig15629	-	ND	ND	ND	0	0	-2.21556	0	T3
isotig26550	-	ND	ND	ND	0	0	-2.82062	0	T3
isotig23187	-	ND	ND	ND	0	0	-2.54833	0	T3
isotig01327	-	AT4G02450	CK	ND	0	0	-2.38445	0	T3
isotig22100	-	ND	ND	ND	0	0	-2.64522	0	T3
HHKO36P02JQVP0	-	ND	ND	ND	0	0	-3.41661	0	T3
HHKO36P01B6WJ7	-	ND	ND	ND	0	-4.23607	2.12095	0	T2; T3
isotig07074	CDKB2;2	AT1G20930	other hormons	ND	0	-5.1449	0	0	T2
HHKO36P02JU68K	-	ND	ND	ND	0	0	-2.05351	0	T3
HHKO36P02G29PD	-	ND	ND	ND	-2.17122	0	-2.41918	0	T1; T3
F6Z56EY01BY63R	-	ND	ND	ND	0	0	-5.45195	0	T3
F43FOUR04I9DY6	-	ND	ND	ND	0	0	-3.06218	0	T3
isotig29126	-	ND	ND	ND	0	0	-2.63077	0	T3
HHKO36P02F4RL4	-	ND	ND	ND	0	0	-2.08532	0	T3
HHKO36P01D7SA8	-	ND	ND	ND	0	0	-3.88558	0	T3
HHKO36P02IJNPF	-	ND	ND	ND	0	0	-2.00592	0	T3
HHKO36P01ED5XS	-	ND	ND	ND	0	0	-2.08837	0	T3
isotig28306	-	ND	ND	ND	0	0	-2.49722	0	T3
F6Z56EY04JGT91	-	ND	ND	ND	0	0	-2.00702	0	T3
HHKO36P02HKUSE	-	ND	ND	ND	0	0	-2.93725	0	T3
isotig29316	-	ND	ND	ND	0	0	-2.04357	0	T3
HHKO36P02I9UWC	-	ND	ND	ND	0	0	-3.44035	0	T3
HHKO36P02JMEW6	-	ND	ND	ND	0	0	-3.89479	0	T3
HHKO36P02JOYDO	-	ND	ND	ND	0	0	-2.88273	0	T3
HHKO36P02GU1PI	-	ND	ND	ND	0	0	-2.33356	0	T3
HHKO36P01DJIEA	-	ND	ND	ND	0	0	-4.27754	0	T3
HHKO36P01BUF2O	-	ND	ND	ND	0	0	-2.5668	0	T3
HHKO36P02IKJOU	-	ND	ND	ND	0	0	-4.24017	0	T3
HHKO36P01EUNBQ	-	ND	ND	ND	0	0	-3.99679	0	T3
HHKO36P02I7UEG	-	ND	ND	ND	0	0	-2.00395	0	T3
HHKO36P02GPA6L	-	ND	ND	ND	0	0	-2.02046	0	T3
HHKO36P01BFDO3	-	ND	ND	ND	0	0	-2.81029	0	T3
HHKO36P02HONDB	-	ND	ND	ND	0	0	-2.08275	0	T3
isotig18227_Pid106481	TSL	AT5G20930	ND	sporophytic mutants GF phenotype	0	0	-2.86148	0	T3
HHKO36P01D02VH	-	ND	ND	ND	0	0	-2.38846	0	T3
F6Z56EY02D9V1D	-	ND	ND	ND	0	0	-2.0798	0	T3
HHKO36P01A7J8Y	-	ND	ND	ND	0	0	-3.79342	0	T3
F6Z56EY01B4VQZ	-	ND	ND	ND	0	0	-2.04449	0	T3
HHKO36P02GEKQ2	-	ND	ND	ND	0	0	-2.25919	0	T3
HHKO36P02IH33P	-	ND	ND	ND	0	0	-2.01458	0	T3
F43FOUR04I6V1X	-	ND	ND	ND	0	0	-2.10212	0	T3
HHKO36P02GXIZG	-	ND	ND	ND	0	0	-2.28917	0	T3
HHKO36P02IJX5E	-	ND	ND	ND	0	0	-2.12173	0	T3
HHKO36P02II0B3	-	ND	ND	ND	0	0	-2.30979	0	T3
F6Z56EY03GDIQ5	-	ND	ND	ND	0	0	-3.50154	0	T3
F6Z56EY03HD5R7	-	ND	ND	ND	0	0	-2.17494	0	T3
F43FOUR03F1TWB	-	ND	ND	ND	0	0	-2.06202	0	T3
HHKO36P02JYA56	-	ND	ND	ND	0	0	-2.82489	0	T3
F43FOUR02ESI2Y	-	ND	ND	ND	0	0	-2.8939	0	T3
HHKO36P02JLJEQ	-	ND	ND	ND	0	0	-2.19975	0	T3
HHKO36P02G2XG2	-	ND	ND	ND	0	0	-2.00881	0	T3
isotig08532	-	ND	ND	ND	0	0	-2.08872	0	T3
F43FOUR03GI73B	-	ND	ND	ND	0	0	-2.1044	0	T3
F6Z56EY04IZ0WZ	-	ND	ND	ND	0	0	-3.37259	0	T3
HHKO36P01A2PNP	-	ND	ND	ND	0	0	-2.05263	0	T3
HHKO36P01ELD6D	-	ND	ND	ND	0	0	-2.15209	0	T3
HHKO36P01AJ7MX	-	ND	ND	ND	0	0	-2.08701	0	T3
HHKO36P01D0HVI	-	ND	ND	ND	0	0	-2.25213	0	T3
F43FOUR02DS6V8	-	ND	ND	ND	0	0	-2.72659	0	T3
F6Z56EY01CJIW6	-	ND	ND	ND	0	0	-3.69044	0	T3
F43FOUR04ISKU0	-	ND	ND	ND	0	0	-2.10326	0	T3
HHKO36P01CZQPL	-	ND	ND	ND	0	0	-2.07501	0	T3
F6Z56EY04IVFIF	-	ND	ND	ND	0	0	-2.50315	0	T3
F6Z56EY04IK94H	-	ND	ND	ND	0	0	-2.48261	0	T3
F43FOUR04IJA0G	-	ND	ND	ND	0	0	-2.2002	0	T3
F6Z56EY04JDG5A	-	ND	ND	ND	0	0	-2.11252	0	T3
HHKO36P01C4AQ5	-	ND	ND	ND	0	0	-2.45475	0	T3
HHKO36P01D1LZ0	-	ND	ND	ND	0	0	-2.4284	0	T3
HHKO36P01DU5VC	-	ND	ND	ND	0	0	-2.77834	0	T3
HHKO36P02H2A3O	-	ND	ND	ND	0	0	-2.39069	0	T3
F43FOUR03GOSZB	-	ND	ND	ND	0	0	-2.48842	0	T3
F43FOUR03GKW5Y	-	ND	ND	ND	0	0	-2.348	0	T3
HHKO36P01BR1EE	-	ND	ND	ND	0	0	-2.00635	0	T3
HHKO36P01C9NWL	-	ND	ND	ND	0	0	-2.43463	0	T3
HHKO36P02HI3LZ	-	ND	ND	ND	0	0	-2.70097	0	T3
HHKO36P02IZN7F	-	ND	ND	ND	0	0	-2.17686	0	T3
HHKO36P02GF49H	-	ND	ND	ND	0	0	-2.27959	0	T3
F6Z56EY01BLPI6	-	ND	ND	ND	0	0	-2.77852	0	T3
HHKO36P02IDEQD	-	ND	ND	ND	0	0	-2.29435	0	T3
F6Z56EY01CJSAZ	-	ND	ND	ND	0	0	-2.51449	0	T3
HHKO36P01DJOK1	-	ND	ND	ND	0	0	-3.69719	0	T3
F43FOUR04JSNAA	-	ND	ND	ND	0	0	-3.95573	0	T3
F43FOUR04IF2ED	-	ND	ND	ND	0	0	-2.11887	0	T3
F6Z56EY01BJWSZ	-	ND	ND	ND	0	0	-2.23462	0	T3
HHKO36P02FM36E	-	ND	ND	ND	0	0	-2.74176	0	T3
F6Z56EY01B5458	-	ND	ND	ND	0	0	-2.2494	0	T3
HHKO36P02JIZPG	-	ND	ND	ND	0	0	-3.2675	0	T3
isotig05394	ARF2	AT5G62000	AUX; ABA	seed development	0	0	-2.17441	0	T3
HHKO36P01C7KGG	-	ND	ND	ND	0	0	-2.18293	0	T3
F6Z56EY01BR1MB	-	ND	ND	ND	0	3.55425	0	0	T2
isotig33449	-	ND	ND	ND	0	0	-4.52576	0	T3
F6Z56EY03GCBI7	-	ND	ND	ND	0	0	-2.15944	0	T3
HHKO36P02J48WZ	-	ND	ND	ND	0	0	-2.24902	0	T3
HHKO36P02F5R0K	-	ND	ND	ND	0	0	-2.08819	0	T3
HHKO36P02JPH96	-	ND	ND	ND	0	0	-2.07873	0	T3
HHKO36P01DPB3K	-	ND	ND	ND	0	0	-2.97242	0	T3
F43FOUR01AOHKW	-	ND	ND	ND	0	0	-2.22626	0	T3
F43FOUR04IVMRZ	-	ND	ND	ND	0	0	-3.2303	0	T3
F6Z56EY01AQ7X1	-	ND	ND	ND	0	0	-2.22659	0	T3
F6Z56EY04IKTJP	-	ND	ND	ND	0	0	-2.10897	0	T3
HHKO36P01EAAR8	-	ND	ND	ND	0	0	-2.11312	0	T3
F6Z56EY01B8BLQ	-	ND	ND	ND	0	0	-3.20743	0	T3
F43FOUR04I2NS5	-	ND	ND	ND	0	0	-2.15394	0	T3
HHKO36P01DQXSZ	-	ND	ND	ND	0	0	-2.5333	0	T3
F6Z56EY04IAP62	-	ND	ND	ND	0	0	-2.29716	0	T3
HHKO36P01AJJ61	-	ND	ND	ND	0	0	-2.50497	0	T3
F43FOUR02DAANH	-	ND	ND	ND	0	0	-2.02506	0	T3
HHKO36P02HFBPK	-	ND	ND	ND	0	0	-2.37872	0	T3
HHKO36P02INA92	-	ND	ND	ND	0	0	-2.3965	0	T3
HHKO36P02IEGBS	-	ND	ND	ND	0	0	-2.12212	0	T3
F6Z56EY03FN6JN	-	ND	ND	ND	0	0	-2.4504	0	T3
HHKO36P01CM6UM	-	ND	ND	ND	0	0	-2.03154	0	T3
HHKO36P02HD7HN	-	ND	ND	ND	0	0	-2.4356	0	T3
F6Z56EY02C9QI1	-	ND	ND	ND	0	0	-2.454	0	T3
HHKO36P01EX55G	-	ND	ND	ND	0	0	-2.17851	0	T3
F6Z56EY01A4ENI	-	ND	ND	ND	0	0	-2.15444	0	T3
F43FOUR04H1B3F	-	ND	ND	ND	0	0	-2.22648	0	T3
HHKO36P01CSKQ5	-	ND	ND	ND	0	0	-3.23674	0	T3
F6Z56EY03F5KW6	-	ND	ND	ND	0	0	-2.03897	0	T3
F43FOUR01BR19D	-	ND	ND	ND	0	0	-3.14306	0	T3
HHKO36P01DDC2R	-	ND	ND	ND	0	0	-2.03601	0	T3
F6Z56EY03GV2KZ	-	ND	ND	ND	0	0	-2.22524	0	T3
F6Z56EY04INVCZ	-	ND	ND	ND	0	0	-2.26361	0	T3
HHKO36P01EF9GU	-	ND	ND	ND	0	0	-2.62188	0	T3
HHKO36P02IP2UD	-	ND	ND	ND	0	0	-2.06829	0	T3
F6Z56EY01AV3J3	-	ND	ND	ND	0	0	-3.58743	0	T3
F6Z56EY04I1WX4	-	ND	ND	ND	0	0	-3.12919	0	T3
HHKO36P02G1N94	-	ND	ND	ND	0	0	-3.40276	0	T3
HHKO36P02JWTC4	-	ND	ND	ND	0	0	-2.17043	0	T3
F43FOUR04ILNT4	-	ND	ND	ND	0	0	-2.02448	0	T3
F43FOUR02C8HSI	-	ND	ND	ND	0	0	-3.34724	0	T3
HHKO36P02JV009	-	ND	ND	ND	0	0	-2.04573	0	T3
HHKO36P01EXSZ7	-	ND	ND	ND	0	0	-2.17957	0	T3
F6Z56EY01AMRWP	-	ND	ND	ND	0	0	-2.39561	0	T3
F43FOUR02ECFI2	-	ND	ND	ND	0	0	-2.42832	0	T3
F43FOUR04IZIKW	-	ND	ND	ND	0	0	-2.86531	0	T3
F6Z56EY02DLR0K	-	ND	ND	ND	0	0	-2.31155	0	T3
F6Z56EY04I5TQU	-	ND	ND	ND	0	0	-2.03197	0	T3
HHKO36P02GFM5C	-	ND	ND	ND	0	0	-2.79907	0	T3
HHKO36P02FWVSR	-	ND	ND	ND	0	0	-2.23876	0	T3
F6Z56EY02D5ATV	-	ND	ND	ND	0	0	-2.56127	0	T3
HHKO36P02JYVCN	-	ND	ND	ND	0	0	-2.17481	0	T3
HHKO36P01DSQS6	-	ND	ND	ND	0	0	-2.17736	0	T3
F6Z56EY03HKDIE	-	ND	ND	ND	0	0	-2.24624	0	T3
F43FOUR04I29AA	-	ND	ND	ND	0	0	-2.38314	0	T3
isotig31290	-	ND	ND	ND	0	0	-2.38846	0	T3
F6Z56EY01ANBN3	-	ND	ND	ND	0	0	-2.18994	0	T3
F6Z56EY02ELLNK	-	ND	ND	ND	0	0	-2.3032	0	T3
F6Z56EY01BX4CG	-	ND	ND	ND	0	0	-2.41992	0	T3
F6Z56EY04IODWQ	-	ND	ND	ND	0	0	-2.11623	0	T3
F6Z56EY04IG7CE	-	ND	ND	ND	0	0	-2.38844	0	T3
HHKO36P01EQ2UG	-	ND	ND	ND	0	0	-3.74462	0	T3
HHKO36P02H70DC	-	ND	ND	ND	0	0	-3.01382	0	T3
F43FOUR01BOA7S	-	ND	ND	ND	0	0	-2.71623	0	T3
HHKO36P01CZXQV	-	ND	ND	ND	0	0	-2.04111	0	T3
F43FOUR03GUMNU	-	ND	ND	ND	0	0	-2.3795	0	T3
F6Z56EY01ANKXZ	-	ND	ND	ND	0	0	-3.46093	0	T3
F6Z56EY02DJPMT	-	ND	ND	ND	0	0	-2.56488	0	T3
F6Z56EY02D48NR	-	ND	ND	ND	0	0	-2.3236	0	T3
F6Z56EY01B1DQA	-	ND	ND	ND	0	0	-2.01965	0	T3
F6Z56EY04IPIEH	-	ND	ND	ND	0	0	-2.69324	0	T3
F6Z56EY03GCEE4	-	ND	ND	ND	0	0	-2.46299	0	T3
F6Z56EY03GNEJY	-	ND	ND	ND	0	0	-2.73951	0	T3
F6Z56EY01BHCUG	-	ND	ND	ND	0	0	-2.20061	0	T3
F6Z56EY01BFEKL	-	ND	ND	ND	0	0	-2.13769	0	T3
F6Z56EY03GCR94	-	ND	ND	ND	0	0	-3.3712	0	T3
F43FOUR04ITFPL	-	ND	ND	ND	0	0	-2.74101	0	T3
F6Z56EY01CGM9D	-	ND	ND	ND	0	0	-2.83778	0	T3
HHKO36P02GMZG0	-	ND	ND	ND	0	0	-2.04753	0	T3
F6Z56EY04H5U8M	-	ND	ND	ND	0	0	-2.92866	0	T3
F6Z56EY02EMAO4	-	ND	ND	ND	0	0	-3.87702	0	T3
HHKO36P01CWPW2	-	ND	ND	ND	0	0	-2.48551	0	T3
F43FOUR01B188R	-	ND	ND	ND	0	0	-3.13352	0	T3
F6Z56EY01ARYCE	-	ND	ND	ND	0	0	-2.45164	0	T3
F6Z56EY01BM3OW	-	ND	ND	ND	0	0	-2.88846	0	T3
F6Z56EY02DHSUQ	-	ND	ND	ND	0	0	-13.685	0	T3
HHKO36P01A0D2H	-	ND	ND	ND	-5.24901	0	-5.06077	0	T1; T3
HHKO36P02IH1A9	-	ND	ND	ND	0	0	-2.88514	0	T3
F43FOUR03FVIFO	-	ND	ND	ND	0	0	-2.04313	0	T3
F6Z56EY04JDB0I	-	ND	ND	ND	0	0	-2.00801	0	T3
F6Z56EY03GBBJH	-	ND	ND	ND	0	0	-2.33854	0	T3
F6Z56EY02EOTAW	-	ND	ND	ND	0	0	-2.32887	0	T3
F43FOUR02DIZY3	-	ND	ND	ND	0	0	-2.15691	0	T3
F43FOUR01BCH96	-	ND	ND	ND	0	0	-2.38079	0	T3
F43FOUR04IXGWF	-	ND	ND	ND	0	0	-3.05847	0	T3
HHKO36P01CZYHB	-	ND	ND	ND	0	0	-2.29268	0	T3
F6Z56EY03GLXXE	-	ND	ND	ND	0	0	-2.09606	0	T3
F43FOUR03G1U8Z	-	ND	ND	ND	0	0	-2.45404	0	T3
F43FOUR01BWN4A	-	ND	ND	ND	0	0	-3.81945	0	T3
F6Z56EY04IDD6Z	-	ND	ND	ND	0	0	-2.50285	0	T3
F43FOUR04IAFPD	-	ND	ND	ND	0	0	-2.09263	0	T3
F43FOUR04I2RJ2	-	ND	ND	ND	0	0	-2.72096	0	T3
F6Z56EY03HD7UB	-	ND	ND	ND	0	0	-2.09706	0	T3
F6Z56EY02C57T4	-	ND	ND	ND	0	0	-3.23514	0	T3
F43FOUR04INE0G	-	ND	ND	ND	0	0	-2.03043	0	T3
F43FOUR02DNNOU	-	ND	ND	ND	0	0	-2.81996	0	T3
F43FOUR01BIPMQ	-	ND	ND	ND	0	0	-3.50611	0	T3
F43FOUR04IPJXT	-	ND	ND	ND	0	0	-3.30219	0	T3
F6Z56EY03G0AMV	-	ND	ND	ND	0	0	-3.01446	0	T3
HHKO36P01DNBOK	-	ND	ND	ND	0	0	-3.8094	0	T3
F6Z56EY02DY77M	-	ND	ND	ND	0	0	-3.4309	0	T3
HHKO36P01CZQBI	-	ND	ND	ND	0	0	-2.33217	0	T3
HHKO36P01A02ZI	-	ND	ND	ND	0	0	-2.78019	0	T3
F43FOUR04ITVLD	-	ND	ND	ND	0	0	-2.90872	0	T3
F6Z56EY01BGA7I	-	ND	ND	ND	0	0	-4.08431	0	T3
F43FOUR04JRPTC	-	ND	ND	ND	0	0	-2.49874	0	T3
F6Z56EY02D6HTV	-	ND	ND	ND	0	0	-6.46864	0	T3
F6Z56EY03GITTW	-	ND	ND	ND	0	0	-2.45796	0	T3
F6Z56EY03F4T7A	-	ND	ND	ND	0	0	-2.0944	0	T3
F6Z56EY01AW78A	-	ND	ND	ND	0	0	-2.22883	0	T3
F43FOUR04IQE3E	-	ND	ND	ND	0	0	-2.94783	0	T3
F6Z56EY03F5GAU	-	ND	ND	ND	0	0	-2.33293	0	T3
HHKO36P01A5JZV	-	ND	ND	ND	0	0	-2.35225	0	T3
F43FOUR01BXF9D	-	ND	ND	ND	0	0	-2.09492	0	T3
F6Z56EY04I85BF	-	ND	ND	ND	0	0	-3.3926	0	T3
F6Z56EY02ELU19	-	ND	ND	ND	0	0	-2.20493	0	T3
F6Z56EY02DLJKP	-	ND	ND	ND	0	0	-2.33397	0	T3
HHKO36P01DXTT0	-	ND	ND	ND	0	0	-2.06625	0	T3
F6Z56EY02C6KG3	-	ND	ND	ND	0	0	-3.35943	0	T3
F6Z56EY01BBG33	-	ND	ND	ND	0	0	-2.66444	0	T3
HHKO36P02H22M3	-	ND	ND	ND	0	0	-2.07801	0	T3
F43FOUR04IWYC2	-	ND	ND	ND	0	0	-2.47412	0	T3
F6Z56EY02DYVLH	-	ND	ND	ND	0	0	-2.06563	0	T3
HHKO36P01BYHC9	-	ND	ND	ND	0	0	-2.04202	0	T3
F6Z56EY02DN4Q5	-	ND	ND	ND	0	0	-4.48218	0	T3
F6Z56EY01AZ3P0	-	ND	ND	ND	0	0	-2.30153	0	T3
F6Z56EY02D6X2X	-	ND	ND	ND	0	0	-2.634	0	T3
F6Z56EY03GZPBP	-	ND	ND	ND	0	0	-2.25333	0	T3
F6Z56EY03G7038	-	ND	ND	ND	0	0	-3.62145	0	T3
F6Z56EY03HFMAO	-	ND	ND	ND	0	0	-2.31886	0	T3
F6Z56EY03GXNJX	-	ND	ND	ND	0	0	-2.40249	0	T3
F43FOUR01BQF0C	-	ND	ND	ND	0	0	-2.67175	0	T3
HHKO36P02IHOE5	-	ND	ND	ND	0	0	-2.98988	0	T3
HHKO36P02HCK9V	-	ND	ND	ND	0	0	-2.19955	0	T3
HHKO36P01EJ31E	-	ND	ND	ND	0	0	-3.12213	0	T3
HHKO36P02IJPGT	-	ND	ND	ND	0	0	-2.4604	0	T3
HHKO36P02G5CBH	-	ND	ND	ND	0	0	-2.02049	0	T3
F43FOUR01BME5Q	-	ND	ND	ND	0	0	-2.35399	0	T3
F6Z56EY02EZQID	-	ND	ND	ND	0	0	-2.82325	0	T3
HHKO36P01A8HTA	-	ND	ND	ND	0	0	-3.17396	0	T3
HHKO36P02GNE10	-	ND	ND	ND	0	0	-2.01051	0	T3
HHKO36P02G6BJY	-	ND	ND	ND	0	0	-2.62074	0	T3
F6Z56EY02EYZN0	-	ND	ND	ND	0	0	-2.01194	0	T3
HHKO36P02HAS03	-	ND	ND	ND	0	0	-2.16467	0	T3
F43FOUR04IKD7U	-	ND	ND	ND	0	0	-2.54609	0	T3
isotig28839	-	ND	ND	ND	0	0	-2.52134	0	T3
F43FOUR04ID0W8	-	ND	ND	ND	0	0	-2.90047	0	T3
HHKO36P02GWKCY	-	ND	ND	ND	0	0	-2.20691	0	T3
HHKO36P01BAJFO	-	ND	ND	ND	0	0	-2.22725	0	T3
HHKO36P01BWQZ0	-	ND	ND	ND	0	0	-2.16139	0	T3
HHKO36P02JBBT0	-	ND	ND	ND	0	0	-3.2015	0	T3
HHKO36P02HQ2F1	-	ND	ND	ND	0	0	-2.06689	0	T3
HHKO36P02G4NTE	-	ND	ND	ND	0	0	-3.43783	0	T3
F6Z56EY02DU2H8	-	ND	ND	ND	0	0	-2.60906	0	T3
F43FOUR01A8DZ3	-	ND	ND	ND	0	0	-2.20496	0	T3
HHKO36P02GSPLM	-	ND	ND	ND	0	0	-2.25196	0	T3
F43FOUR04JW7SP	-	ND	ND	ND	0	0	-2.514	0	T3
HHKO36P02FZEB0	-	ND	ND	ND	0	0	-6.39754	0	T3
HHKO36P02IPRVH	-	ND	ND	ND	0	0	-3.44056	0	T3
F6Z56EY03F8FUQ	-	ND	ND	ND	0	0	-2.45098	0	T3
isotig15559	-	AT5G20820	AUX	ND	0	0	-2.07208	0	T3
F43FOUR04I5DK2	-	ND	ND	ND	0	0	-2.69576	0	T3
HHKO36P02H4EUO	-	ND	ND	ND	0	0	-2.55119	0	T3
isotig10564	-	AT1G03910	ND	ND	0	0	-2.5766	0	T3
F43FOUR02C8BA6	-	ND	ND	ND	0	0	-2.23373	0	T3
isotig20595	-	AT1G06510	ND	ND	0	0	-2.64979	0	T3
isotig16829	-	AT1G08230	ND	ND	0	0	-2.67464	0	T3
isotig24450	-	AT1G08280	ND	ND	0	0	-3.73183	0	T3
isotig21055	-	AT1G09010	ND	ND	0	0	-2.03373	0	T3
isotig12068	-	AT1G09290	ND	ND	0	0	-2.06723	0	T3
isotig06993	-	AT1G13080	ND	ND	0	0	-2.25875	0	T3
isotig06994	-	AT1G13080	ND	ND	0	0	-2.30779	0	T3
isotig06992	-	AT1G13080	ND	ND	0	0	-2.38641	0	T3
isotig30819	KLU	AT1G13710	ND	seed development	0	0	-3.22903	0	T3
isotig30322	PSS1	AT1G15110	ND	meiotic	0	0	-2.08964	0	T3
isotig07625	-	AT1G15880	ND	ND	0	0	-2.00858	0	T3
F6Z56EY03G62GT	-	ND	ND	ND	0	0	-2.17206	0	T3
F43FOUR01ARV8U	AT1G17760	AT1G17760	ND	megagametogenesis	0	0	-2.23735	0	T3
isotig15833	-	AT1G19230	ND	ND	0	0	-2.14329	0	T3
F43FOUR04IZQKS	-	AT1G19440	ND	ND	0	0	-2.64268	0	T3
isotig02210	-	AT1G20770	ND	ND	0	0	-3.81486	0	T3
isotig32815	-	AT1G20840	ND	ND	0	0	-3.21407	0	T3
isotig10738	-	AT1G22400	ND	ND	0	0	-2.06771	0	T3
HHKO36P02IS11M	-	AT1G15260	ND	ND	0	0	-2.33948	0	T3
isotig01807	-	AT1G23870	ND	ND	0	0	-2.27598	0	T3
isotig03271	ZIP4	AT1G10970	ND	plant meiotic; megasporogenesis; meiosis	0	0	-2.02401	0	T3
isotig29007	-	AT1G25375	ND	ND	0	0	-3.49874	0	T3
isotig28687	-	AT1G27300	ND	ND	0	0	-2.1983	0	T3
isotig26884	-	AT1G27530	ND	ND	0	0	-2.22597	0	T3
isotig29184	-	AT1G29850	ND	ND	0	0	-2.07343	0	T3
HHKO36P02HYYK4	-	AT1G32120	ND	ND	0	0	-2.01066	0	T3
isotig10903	-	AT1G34190	ND	ND	0	0	-2.25389	0	T3
isotig24807	-	AT1G36980	ND	ND	0	0	-2.5536	0	T3
HHKO36P02FYRRV	-	AT1G49340	ND	ND	0	0	-7.07983	0	T3
isotig19974	AT1G50140	AT1G50140	ND	meiotic	0	0	-2.9318	0	T3
isotig15305	-	AT1G52600	ND	ND	0	0	-2.53457	0	T3
F43FOUR04ICOWT	-	ND	ND	ND	0	0	-2.99213	0	T3
isotig12043	-	AT1G53840	ND	ND	0	0	-3.24579	0	T3
isotig12044	-	AT1G53840	ND	ND	0	0	-3.452	0	T3
isotig18292	-	AT1G55730	ND	ND	0	0	-2.48688	0	T3
isotig05170	-	AT1G55750	ND	ND	0	0	-2.08148	0	T3
isotig15372	-	AT1G58420	ND	ND	0	0	-2.09747	0	T3
isotig12029	-	AT1G60000	ND	ND	0	0	-3.483	0	T3
isotig30966	-	AT1G60830	ND	ND	0	0	-2.50029	0	T3
isotig20051	-	AT1G61040	ND	ND	0	0	-3.5122	0	T3
HHKO36P02H46A8	-	AT1G62280	ND	ND	0	0	-2.18928	0	T3
isotig30091	-	AT1G65020	ND	ND	0	0	-2.11749	0	T3
HHKO36P01BKEEE	-	ND	ND	ND	0	0	-2.59656	0	T3
isotig25729	-	AT1G65030	ND	ND	0	0	-2.06587	0	T3
isotig26948	-	AT1G67600	ND	ND	0	0	-2.17188	0	T3
F6Z56EY04IVWJT	AT1G67730	AT1G67730	ND	embryogenesis	0	0	-2.782	0	T3
isotig05639	-	AT1G69170	ND	ND	0	0	-2.86312	0	T3
isotig32883	ASK2	AT5G42190	AUX; ET	ND	0	0	-2.57592	0	T3
HHKO36P02JB98H	PDE317	AT1G70070	ND	female gametogensis, fertilization, seed develpment	0	0	-2.5121	0	T3
isotig15346	-	AT1G70830	ND	ND	0	0	-2.83193	0	T3
isotig13516	-	AT1G71240	ND	ND	0	0	-3.30448	0	T3
HHKO36P02G0VPC	-	AT1G71696	ND	ND	0	0	-2.52915	0	T3
isotig28853	-	AT1G75010	ND	ND	0	0	-2.08879	0	T3
isotig04209	-	AT1G75420	ND	ND	0	0	-2.36792	0	T3
isotig22811	-	AT1G78380	ND	ND	0	0	-2.36198	0	T3
isotig11413	-	AT1G78380	ND	ND	0	0	-2.20229	0	T3
isotig09429	-	AT1G80750	ND	ND	0	0	-2.43177	0	T3
isotig18376	-	AT2G01170	ND	ND	-2.2446	0	-2.82138	0	T1; T3
isotig08950	-	AT2G01600	ND	ND	0	0	-2.33914	0	T3
isotig22291	-	AT2G01940	ND	ND	0	0	-2.22725	0	T3
isotig07093	-	AT2G02040	ND	ND	0	0	-2.93431	0	T3
isotig07092	-	AT2G02040	ND	ND	0	0	-3.02682	0	T3
isotig04958	-	AT2G15430	ND	ND	0	0	-3.19338	0	T3
HHKO36P01CZIXM	-	AT2G15480	ND	ND	0	0	-2.04654	0	T3
isotig08594	-	AT2G15560	ND	ND	0	0	-2.02493	0	T3
isotig27049	-	AT2G15880	ND	ND	0	0	-2.57321	0	T3
HHKO36P02GGD4Y	-	AT2G20142	ND	ND	0	0	-2.41028	0	T3
isotig06237	-	AT2G20725	ND	ND	0	0	-2.07495	0	T3
isotig08769	-	AT2G21280	ND	ND	0	0	-2.43058	0	T3
isotig08768	-	AT2G21280	ND	ND	0	0	-3.02983	0	T3
HHKO36P01AGM6Z	-	AT2G22070	ND	ND	0	0	-2.40118	0	T3
isotig31140	-	AT2G24820	ND	ND	0	0	-4.09927	0	T3
HHKO36P01B78II	-	AT2G26670	ND	ND	0	0	-2.67117	0	T3
isotig08483	-	AT2G27680	ND	ND	0	0	-2.56092	0	T3
isotig31470	IPT2	AT2G27760	ND	meiotic	0	0	-2.23372	0	T3
F6Z56EY02EJFTG	-	AT2G28100	ND	ND	0	0	-2.35502	0	T3
isotig23413	-	AT2G29150	ND	ND	0	0	-2.11013	0	T3
isotig19938	-	AT2G30280	ND	ND	0	0	-2.85605	0	T3
HHKO36P02GL680	-	ND	ND	ND	0	0	-2.59881	0	T3
isotig10861	-	AT2G31300	ND	ND	0	0	-2.4839	0	T3
isotig10231	-	AT2G31955	ND	ND	0	0	-2.25044	0	T3
isotig18545	-	AT2G33290	ND	ND	0	0	-2.68566	0	T3
isotig08377	-	AT2G37230	ND	ND	0	0	-2.18002	0	T3
F43FOUR04IO73U	-	ND	ND	ND	0	0	-2.83506	0	T3
isotig18975	-	AT2G41700	ND	ND	0	0	-2.10854	0	T3
isotig21329	-	AT2G41950	ND	ND	0	0	-2.7827	0	T3
isotig28601	-	AT2G44380	ND	ND	0	0	-2.802	0	T3
isotig11900	-	AT2G45310	ND	ND	0	0	-2.22442	0	T3
isotig28635	-	AT2G46320	ND	ND	0	0	-2.64128	0	T3
isotig17271	-	AT2G46900	ND	ND	0	0	-2.15602	0	T3
F43FOUR04IKBG5	-	AT1G55325	ND	ND	0	0	-2.11354	0	T3
isotig29252	-	AT3G01750	ND	ND	0	0	-2.09491	0	T3
isotig11468	-	AT3G02160	ND	ND	0	0	-3.53661	0	T3
HHKO36P01CDNQ1	NBS1	AT3G02680	ND	plant meiotic; megasporogenesis; meiosis; meiotic; gamete; egg cell; embryo sac	0	0	-2.13302	0	T3
isotig30998	-	AT3G03140	ND	ND	0	0	-2.58816	0	T3
isotig30384	-	AT3G03380	ND	ND	0	0	-2.95982	0	T3
isotig28854	-	AT3G03430	ND	ND	0	0	-2.45484	0	T3
isotig14557	-	AT3G03740	ND	ND	0	0	-2.62158	0	T3
HHKO36P02GR5F3	-	AT3G04830	ND	ND	0	0	-2.4397	0	T3
isotig24110	-	AT3G06440	ND	ND	0	0	-2.04736	0	T3
isotig14168	-	AT3G07410	ND	ND	0	0	-2.94648	0	T3
isotig09533	-	AT3G08560	ND	ND	0	0	-2.72097	0	T3
HHKO36P02IE2UL	-	AT3G08690	ND	ND	0	0	-2.44996	0	T3
isotig24243	-	AT3G08760	ND	ND	0	0	-2.04768	0	T3
F6Z56EY01BEMUG	-	ND	ND	ND	0	0	-2.6524	0	T3
isotig21897	-	AT3G10980	ND	ND	0	0	-2.45138	0	T3
HHKO36P01EMBXB	-	ND	ND	ND	0	0	-2.18936	0	T3
isotig20825	-	AT3G11760	ND	ND	0	0	-2.2974	0	T3
isotig11495	-	AT3G14200	ND	ND	0	0	-2.24275	0	T3
isotig28124	-	AT3G14470	ND	ND	0	0	-2.02078	0	T3
isotig05376	-	ND	ND	ND	0	0	-2.91177	0	T3
isotig27808	GSL04	AT3G14570	ND	meiotic	0	0	-2.4931	0	T3
isotig23908	-	AT3G14830	ND	ND	0	0	-3.88997	0	T3
isotig08560	-	AT3G15290	ND	ND	0	0	-2.17858	0	T3
isotig08561	-	AT3G15290	ND	ND	0	0	-2.22393	0	T3
isotig03662	-	AT3G17120	ND	ND	0	0	-2.69699	0	T3
isotig27087	-	AT3G17730	ND	ND	0	0	-3.15393	0	T3
isotig29672	-	AT3G18670	ND	ND	0	0	-7.04466	0	T3
isotig17364	-	AT3G18670	ND	ND	0	0	-9.02795	0	T3
isotig17363	-	AT3G18670	ND	ND	0	0	-11.2842	0	T3
isotig29193	-	AT3G18790	ND	ND	0	0	-2.43704	0	T3
F6Z56EY04IQZ4R	-	AT1G73410	ND	ND	0	0	-2.54199	0	T3
HHKO36P01EQ0FZ	-	AT3G19430	ND	ND	0	0	-2.29113	0	T3
HHKO36P02GH08W	-	AT3G21330	ND	ND	0	0	-2.14647	0	T3
isotig28325	-	AT3G23255	ND	ND	0	0	-2.23839	0	T3
HHKO36P01ARBSG	-	AT3G23770	ND	ND	0	0	-2.14174	0	T3
HHKO36P02JSX4A	MSH1	AT3G24320	ND	plant meiotic; megasporogenesis; meiosis; meiotic	0	0	-2.17851	0	T3
isotig24171	-	AT2G23620	ND	ND	0	0	-2.28895	0	T3
isotig05013	-	AT3G24440	ND	ND	0	0	-2.13292	0	T3
isotig31036	-	AT3G25140	ND	ND	0	0	-5.3858	0	T3
isotig27464	-	AT3G43520	ND	ND	0	0	-3.4259	0	T3
isotig20495	AT3G48210	AT3G48210	ND	meiotic; gamete; egg cell; embryo sac	0	0	-2.03085	0	T3
HHKO36P01B0WID	AMT1;1	AT4G13510	ABA	ND	0	0	-3.52961	0	T3
isotig10686	-	AT3G49680	ND	ND	0	0	-2.10691	0	T3
isotig13194	-	AT3G49810	ND	ND	0	0	-3.88701	0	T3
isotig06324	-	AT3G51090	ND	ND	0	0	-3.04694	0	T3
isotig23139	-	AT3G51150	ND	ND	0	0	-2.26608	0	T3
isotig18542	-	AT3G51830	ND	ND	0	0	-4.02616	0	T3
isotig00409	-	AT3G52220	ND	ND	0	0	-2.08074	0	T3
isotig00408	-	AT3G52220	ND	ND	0	0	-2.10207	0	T3
isotig00406	-	AT3G52220	ND	ND	0	0	-2.42989	0	T3
F6Z56EY02DAIRW	-	AT3G53520	ND	ND	0	0	-2.84831	0	T3
isotig16810	-	AT3G53690	ND	ND	0	0	-2.43234	0	T3
isotig33312	-	AT3G53970	ND	ND	0	0	-2.57519	0	T3
isotig29572	-	AT3G54020	ND	ND	0	0	-2.31529	0	T3
HHKO36P01AWLS2	AT3G54720	AT3G54720	ND	embryogenesis	0	0	-2.58108	0	T3
isotig15462	-	AT1G54070	ND	ND	0	0	-2.30781	0	T3
isotig30471	AT3G54720	AT3G54720	ND	embryogenesis	0	0	-2.22189	0	T3
isotig21934	-	AT3G54780	ND	ND	0	0	-2.39209	0	T3
HHKO36P02J10P6	-	ND	ND	ND	0	0	-2.00717	0	T3
isotig04603	AT3G55200	AT3G55200	ND	megagametogenesis	0	0	-3.29973	0	T3
isotig25135	-	AT3G55340	ND	ND	0	0	-2.36633	0	T3
isotig13015	-	AT3G56900	ND	ND	0	0	-2.48308	0	T3
isotig27201	AGL16	AT3G57230	ND	meiotic	0	0	-2.06399	0	T3
isotig22925	-	AT3G57930	ND	ND	0	0	-3.32573	0	T3
isotig30687	DUO1	AT3G60460	ND	megagametogenesis; gamete	0	0	-2.35866	0	T3
isotig06041	-	AT3G60910	ND	ND	0	0	2.55119	0	T3
isotig06043	-	AT3G60910	ND	ND	0	0	2.57709	0	T3
isotig02907	-	AT3G66654	ND	ND	0	0	-2.30657	0	T3
isotig02906	-	AT3G66654	ND	ND	0	0	-3.48409	0	T3
isotig31380	-	AT4G00500	ND	ND	0	0	-2.05171	0	T3
isotig26787	-	AT4G01670	ND	ND	0	0	-2.04134	0	T3
isotig26327	-	AT4G02720	ND	ND	0	0	-2.18198	0	T3
isotig10513	TPC1	AT4G03560	ND	meiotic	0	0	-2.25305	0	T3
F6Z56EY01BYAM3	-	AT4G09720	ND	ND	0	0	-2.36155	0	T3
isotig22469	-	AT4G09830	ND	ND	0	0	-3.34556	0	T3
isotig22743	-	AT4G10120	ND	ND	0	0	-3.28201	0	T3
F43FOUR03F2E15	-	ND	ND	ND	0	0	-2.04689	0	T3
isotig23049	-	AT3G04360	ND	ND	0	0	-3.163	0	T3
isotig31521	-	AT4G11010	ND	ND	0	0	-3.15366	0	T3
isotig28498	-	AT4G12080	ND	ND	0	0	-3.08321	0	T3
isotig25358	-	AT4G14385	ND	ND	0	0	-2.22771	0	T3
isotig16713	-	AT4G16570	ND	ND	0	0	-2.46788	0	T3
isotig03587	-	AT4G16580	ND	ND	0	0	-2.04917	0	T3
HHKO36P02J0XZB	-	AT4G16800	ND	ND	0	0	-2.94924	0	T3
isotig33409	-	ND	ND	ND	0	0	-2.67356	0	T3
isotig30518	-	AT4G17680	ND	ND	0	0	-2.22061	0	T3
isotig28366	-	AT4G17810	ND	ND	0	0	-2.23312	0	T3
isotig22611	-	AT4G18550	ND	ND	0	0	-2.90162	0	T3
isotig24187	-	AT4G18593	ND	ND	0	0	-2.06046	0	T3
isotig23448	QRT3	AT4G20050	ND	megagametogenesis; meiotic	0	0	-2.44322	0	T3
HHKO36P02IF4SV	ESP	AT4G22970	ND	plant meiotic; megasporogenesis; meiosis; meiotic; endosperm	0	0	-2.07353	0	T3
HHKO36P01AZ6ZV	-	AT4G23160	ND	ND	0	0	-2.67189	0	T3
isotig32092	-	AT4G23470	ND	ND	0	0	-2.32088	0	T3
isotig26356	-	AT4G24760	ND	ND	0	0	-3.04953	0	T3
isotig23761	-	AT4G28390	ND	ND	0	0	-2.20545	0	T3
isotig15124	-	AT4G30000	ND	ND	0	0	-2.01517	0	T3
HHKO36P01AU3OS	-	AT1G30450	ND	ND	0	0	-2.19136	0	T3
isotig30574	-	AT4G30800	ND	ND	0	0	-4.70359	0	T3
isotig18352	-	AT4G30890	ND	ND	0	0	-2.76263	0	T3
isotig20999	-	AT4G32295	ND	ND	0	0	-2.40031	0	T3
isotig30275	-	AT4G33160	ND	ND	0	0	-2.59599	0	T3
isotig26986	-	AT4G33520	ND	ND	0	0	-3.25794	0	T3
isotig07599	-	AT4G33520	ND	ND	0	0	-2.00699	0	T3
F6Z56EY02DSG11	-	ND	ND	ND	0	0	-2.28487	0	T3
isotig02379	-	AT4G34050	ND	ND	0	0	-2.09493	0	T3
isotig24694	-	AT4G34110	ND	ND	0	0	-2.38918	0	T3
F6Z56EY04H2OOH	EMB2754	AT4G36630	ND	embryo defective phenotype	0	0	-2.10599	0	T3
HHKO36P01A6Q6L	-	AT4G39250	ND	ND	0	0	-2.56286	0	T3
isotig09662	-	AT5G01180	ND	ND	0	0	-2.6666	0	T3
isotig02899	-	AT5G01260	ND	ND	0	0	-2.33437	0	T3
isotig02900	-	AT5G01260	ND	ND	0	0	-2.04548	0	T3
isotig22294	-	AT5G02600	ND	ND	0	0	-3.45702	0	T3
isotig21917	-	AT5G02910	ND	ND	0	0	-2.94839	0	T3
isotig07642	-	AT5G04810	ND	ND	0	0	-2.05073	0	T3
F6Z56EY02D07CR	-	AT5G05570	ND	ND	0	0	-2.23774	0	T3
isotig04790	AT5G05670	AT5G05670	ND	meiotic; gamete; egg cell; embryo sac	0	0	-3.35517	0	T3
isotig04791	AT5G05670	AT5G05670	ND	meiotic; gamete; egg cell; embryo sac	0	0	-3.46123	0	T3
isotig30509	-	AT5G08350	ND	ND	0	0	-2.22033	0	T3
isotig09461	-	AT5G09680	ND	ND	0	0	-2.01237	0	T3
HHKO36P02GL54X	-	AT5G11300	ND	ND	-2.12519	0	-2.60468	0	T1; T3
isotig21841	-	AT5G11950	ND	ND	0	0	-2.94098	0	T3
isotig25064	-	AT5G14170	ND	ND	0	0	-2.27084	0	T3
isotig04538	-	AT5G14240	ND	ND	0	0	-2.06032	0	T3
HHKO36P01BLM11	-	AT5G19640	ND	ND	0	0	-2.20464	0	T3
isotig23608	-	AT5G20590	ND	ND	0	0	-2.66009	0	T3
HHKO36P02GH6C3	-	AT5G21080	ND	ND	0	0	-2.23918	0	T3
isotig16902	-	AT5G23530	ND	ND	0	0	-2.17281	0	T3
isotig33001	-	AT5G27690	ND	ND	0	0	-2.24139	0	T3
HHKO36P02HDI4Y	-	AT5G27930	ND	ND	0	0	-2.3481	0	T3
isotig17883	-	AT5G35410	ND	ND	0	0	-2.20137	0	T3
isotig01357	-	AT5G35570	ND	ND	0	0	-2.97768	0	T3
HHKO36P02IX1EG	-	AT5G36930	ND	ND	0	0	-2.03441	0	T3
HHKO36P02HPV08	-	AT5G37570	ND	ND	0	0	-2.38703	0	T3
isotig15594	-	AT5G37670	ND	ND	0	0	-2.25369	0	T3
isotig15593	-	AT5G37670	ND	ND	0	0	-2.19156	0	T3
isotig00283	-	AT5G39000	ND	ND	0	0	2.33428	0	T3
isotig00282	-	AT2G11000	ND	ND	0	0	2.49429	0	T3
isotig32329	-	AT5G39030	ND	ND	0	0	-4.89901	0	T3
isotig22340	-	AT5G39530	ND	ND	0	0	-2.36335	0	T3
isotig31116	-	AT5G40740	ND	ND	0	0	-2.16238	0	T3
isotig22016	-	AT5G41620	ND	ND	0	0	-2.05856	0	T3
isotig11607	-	AT5G41940	ND	ND	-3.2871	0	-4.51248	0	T1; T3
isotig30098	-	AT5G42905	ND	ND	0	0	-4.0241	0	T3
isotig29163	-	AT5G42905	ND	ND	0	0	-2.3583	0	T3
isotig24776	-	AT5G42905	ND	ND	0	0	-2.34244	0	T3
HHKO36P02FSHX6	-	AT5G42905	ND	ND	0	0	-2.80104	0	T3
isotig00437	-	AT5G47700	ND	ND	0	0	-2.17527	0	T3
isotig12530	-	AT5G47840	ND	ND	0	0	-3.2564	0	T3
isotig12529	-	AT5G47840	ND	ND	0	0	-3.28149	0	T3
HHKO36P02I77GC	SHOC1	AT5G52290	ND	meiotic	0	0	-2.54663	0	T3
isotig29177	-	AT5G53820	ND	ND	0	0	-2.9302	0	T3
isotig01148	-	AT5G54860	ND	ND	0	0	-2.31402	0	T3
isotig01146	-	AT5G54860	ND	ND	0	0	-2.21964	0	T3
isotig19960	-	AT5G55580	ND	ND	0	0	-3.46886	0	T3
isotig19923	-	AT5G56950	ND	ND	0	0	-2.16008	0	T3
isotig13313	-	AT5G57000	ND	ND	0	0	-2.17519	0	T3
isotig21005	AT5G58270	AT5G58270	ND	megagametogenesis	0	0	-2.8077	0	T3
isotig18455	-	AT5G58950	ND	ND	0	0	-3.59	0	T3
HHKO36P01DN4RH	-	AT5G59750	ND	ND	0	0	-2.37958	0	T3
isotig19102	-	AT5G60210	ND	ND	0	0	-2.64915	0	T3
isotig27541	-	AT5G60740	ND	ND	0	0	-2.80167	0	T3
HHKO36P01AQHII	-	AT5G61380	ND	ND	0	0	-2.42971	0	T3
isotig21528	-	AT5G61620	ND	ND	0	0	-2.2165	0	T3
isotig07301	-	AT5G63830	ND	ND	0	0	-2.7365	0	T3
isotig07303	-	AT5G63830	ND	ND	0	0	-2.88559	0	T3
isotig19068	-	AT5G64420	ND	ND	0	0	-2.21144	0	T3
isotig22831	-	AT5G66050	ND	ND	0	0	-2.81553	0	T3
isotig25228	-	AT5G67090	ND	ND	0	0	-2.82051	0	T3
isotig20367	-	AT5G67530	ND	ND	0	0	-2.2895	0	T3
isotig09659	-	AT4G28760	ND	ND	0	0	0	2.06924	T4
isotig10541	-	ND	ND	ND	0	0	0	2.15131	T4
