# Supplementary material for: Pistil Transcriptome Analysis to Disclose Genes and Gene Products Related to Aposporous Apomixis in Hypericum perforatum L
Source: Front Plant Sci. 2017 Feb 1;8:79. doi: 10.3389/fpls.2017.00079 (PMC5285387; doi:10.3389/fpls.2017.00079)
Supplement: Supplementary file 5 [file Table5.XLSX]

## Sheet: Table S5
Table S5 - Enrichment analysis of GO terms significantly over represented in the two expression correlation networks originated by selecting unigenes included in clusters C1/C2 and C3/C4. For each GO term (GO-ID) the table reports on the p-value, the corrected p-value (FDR), the description of the GO annotation and unigenes carrying the provided annotation. For each GO-ID, the number of annotated…
GO-ID	p-value	corr p-value	x	n	X	N	Description	Genes in test set
6259	1.538e-08	1.2319e-05	15	1392	69	39248	DNA metabolic process	ISOTIG00508|ISOTIG15146|ISOTIG20526|ISOTIG11078|ISOTIG05170|ISOTIG11077_PID100479|ISOTIG11901|ISOTIG25064|HHKO36P02G29PD|ISOTIG00510|ISOTIG04968|ISOTIG00514|ISOTIG00513|ISOTIG00505|ISOTIG00507	Cluster C1/C2
48519	6.6659e-08	2.6697e-05	14	1330	69	39248	negative regulation of biological process	ISOTIG00508|ISOTIG12252|ISOTIG15146|ISOTIG11078|ISOTIG11077_PID100479|ISOTIG30544|ISOTIG00510|ISOTIG05518|ISOTIG04968|ISOTIG05517|ISOTIG00514|ISOTIG00513|ISOTIG00505|ISOTIG00507	Cluster C1/C2
10069	4.3352e-07	0.00011575	3	9	69	39248	zygote asymmetric cytokinesis in the embryo sac	ISOTIG11078|ISOTIG04968|ISOTIG11077_PID100479	Cluster C1/C2
6260	8.312e-07	0.00016645	8	425	69	39248	DNA replication	ISOTIG00508|HHKO36P02G29PD|ISOTIG15146|ISOTIG00510|ISOTIG00514|ISOTIG00513|ISOTIG00505|ISOTIG00507	Cluster C1/C2
10070	1.1311e-06	0.0001812	3	12	69	39248	zygote asymmetric cell division	ISOTIG11078|ISOTIG04968|ISOTIG11077_PID100479	Cluster C1/C2
16458	1.8858e-06	0.00025175	7	329	69	39248	gene silencing	ISOTIG00508|ISOTIG00510|ISOTIG04968|ISOTIG00514|ISOTIG00513|ISOTIG00505|ISOTIG00507	Cluster C1/C2
9008	3.4742e-06	0.00034785	3	17	69	39248	DNA-methyltransferase activity	ISOTIG11078|ISOTIG04968|ISOTIG11077_PID100479	Cluster C1/C2
3886	3.4742e-06	0.00034785	3	17	69	39248	DNA (cytosine-5-)-methyltransferase activity	ISOTIG11078|ISOTIG04968|ISOTIG11077_PID100479	Cluster C1/C2
6281	4.6883e-06	0.00041726	8	537	69	39248	DNA repair	ISOTIG00508|ISOTIG00510|ISOTIG00514|ISOTIG05170|ISOTIG00513|ISOTIG00505|ISOTIG00507|ISOTIG25064	Cluster C1/C2
6974	1.0368e-05	0.00083046	8	599	69	39248	response to DNA damage stimulus	ISOTIG00508|ISOTIG00510|ISOTIG00514|ISOTIG05170|ISOTIG00513|ISOTIG00505|ISOTIG00507|ISOTIG25064	Cluster C1/C2
32776	1.6507e-05	0.001202	3	28	69	39248	DNA methylation on cytosine	ISOTIG11078|ISOTIG04968|ISOTIG11077_PID100479	Cluster C1/C2
8356	2.4866e-05	0.0016598	3	32	69	39248	asymmetric cell division	ISOTIG11078|ISOTIG04968|ISOTIG11077_PID100479	Cluster C1/C2
51980	3.0356e-05	0.0017368	2	5	69	39248	iron-nicotianamine transmembrane transporter activity	ISOTIG21314_PID90100|ISOTIG21314_PID90101	Cluster C1/C2
15603	3.0356e-05	0.0017368	2	5	69	39248	iron chelate transmembrane transporter activity	ISOTIG21314_PID90100|ISOTIG21314_PID90101	Cluster C1/C2
4252	4.6332e-05	0.0024741	5	222	69	39248	serine-type endopeptidase activity	ISOTIG10888_PID92805|ISOTIG10888_PID92804|ISOTIG10887|ISOTIG16625|ISOTIG16626	Cluster C1/C2
6139	6.0294e-05	0.0029644	23	5658	69	39248	nucleobase, nucleoside, nucleotide and nucleic acid metabolic process	ISOTIG00508|ISOTIG15146|ISOTIG20526|ISOTIG11078|ISOTIG06066|ISOTIG05170|ISOTIG06068|ISOTIG11077_PID100479|ISOTIG24694|ISOTIG11901|F43FOUR03GUMNU|ISOTIG25064|ISOTIG30544|HHKO36P02G1N94|HHKO36P02G29PD|ISOTIG00510|HHKO36P01C9NWL|ISOTIG05639|ISOTIG04968|ISOTIG00514|ISOTIG00513|ISOTIG00505|ISOTIG00507	Cluster C1/C2
90304	6.4778e-05	0.0029644	21	4890	69	39248	nucleic acid metabolic process	ISOTIG00508|ISOTIG15146|ISOTIG20526|ISOTIG11078|ISOTIG06066|ISOTIG05170|ISOTIG06068|ISOTIG11077_PID100479|ISOTIG24694|ISOTIG11901|F43FOUR03GUMNU|ISOTIG25064|ISOTIG30544|HHKO36P02G29PD|ISOTIG00510|ISOTIG05639|ISOTIG04968|ISOTIG00514|ISOTIG00513|ISOTIG00505|ISOTIG00507	Cluster C1/C2
10629	6.8714e-05	0.0029644	7	575	69	39248	negative regulation of gene expression	ISOTIG00508|ISOTIG00510|ISOTIG04968|ISOTIG00514|ISOTIG00513|ISOTIG00505|ISOTIG00507	Cluster C1/C2
50789	7.4844e-05	0.0029644	25	6566	69	39248	regulation of biological process	ISOTIG11078|HHKO36P02JOYDO|ISOTIG06066|ISOTIG22442|ISOTIG05170|ISOTIG06068|ISOTIG11077_PID100479|F43FOUR03GUMNU|ISOTIG25064|ISOTIG30544|ISOTIG00510|HHKO36P02GL54X|ISOTIG00514|ISOTIG00513|ISOTIG00508|ISOTIG12252|ISOTIG15146|ISOTIG24694|ISOTIG05518|ISOTIG05639|ISOTIG04968|ISOTIG05517|ISOTIG00505|ISOTIG00507|ISOTIG27808	Cluster C1/C2
15198	7.9771e-05	0.0029644	3	47	69	39248	oligopeptide transporter activity	ISOTIG07093|ISOTIG21314_PID90100|ISOTIG21314_PID90101	Cluster C1/C2
90116	8.4708e-05	0.0029644	2	8	69	39248	C-5 methylation of cytosine	ISOTIG11078|ISOTIG11077_PID100479	Cluster C1/C2
15197	8.4982e-05	0.0029644	3	48	69	39248	peptide transporter activity	ISOTIG07093|ISOTIG21314_PID90100|ISOTIG21314_PID90101	Cluster C1/C2
5618	8.5119e-05	0.0029644	10	1294	69	39248	cell wall	HHKO36P02GPA6L|ISOTIG02002|ISOTIG12044|ISOTIG10888_PID92805|ISOTIG10888_PID92804|ISOTIG10887|ISOTIG16625|ISOTIG25517_PID71204|ISOTIG25517_PID71205|ISOTIG16626	Cluster C1/C2
5515	9.2153e-05	0.0030756	23	5813	69	39248	protein binding	ISOTIG13792|ISOTIG00508|ISOTIG12252|ISOTIG12044|ISOTIG15146|ISOTIG11078|ISOTIG13015|ISOTIG11077_PID100479|ISOTIG00192|ISOTIG24694|ISOTIG11901|F43FOUR03GUMNU|ISOTIG25064|ISOTIG00193|ISOTIG00510|HHKO36P02GL54X|ISOTIG05518|ISOTIG05517|ISOTIG00514|ISOTIG32883|ISOTIG00513|ISOTIG00505|ISOTIG00507	Cluster C1/C2
30312	0.00010341	0.0033131	10	1325	69	39248	external encapsulating structure	HHKO36P02GPA6L|ISOTIG02002|ISOTIG12044|ISOTIG10888_PID92805|ISOTIG10888_PID92804|ISOTIG10887|ISOTIG16625|ISOTIG25517_PID71204|ISOTIG25517_PID71205|ISOTIG16626	Cluster C1/C2
10424	0.00010879	0.0033515	2	9	69	39248	DNA methylation on cytosine within a CG sequence	ISOTIG11078|ISOTIG11077_PID100479	Cluster C1/C2
65007	0.00013037	0.0038677	27	7663	69	39248	biological regulation	ISOTIG11078|HHKO36P02JOYDO|ISOTIG06066|ISOTIG22442|ISOTIG05170|ISOTIG06068|ISOTIG11077_PID100479|F43FOUR03GUMNU|ISOTIG25064|ISOTIG30544|ISOTIG00510|HHKO36P02GL54X|ISOTIG00514|ISOTIG00513|ISOTIG00508|ISOTIG12252|ISOTIG15146|ISOTIG21314_PID90100|ISOTIG21314_PID90101|ISOTIG24694|ISOTIG05518|ISOTIG05639|ISOTIG04968|ISOTIG05517|ISOTIG00505|ISOTIG00507|ISOTIG27808	Cluster C1/C2
10468	0.00017337	0.0049596	17	3694	69	39248	regulation of gene expression	ISOTIG00508|ISOTIG11078|ISOTIG06066|ISOTIG05170|ISOTIG06068|ISOTIG11077_PID100479|ISOTIG24694|F43FOUR03GUMNU|ISOTIG25064|ISOTIG30544|ISOTIG00510|ISOTIG05639|ISOTIG04968|ISOTIG00514|ISOTIG00513|ISOTIG00505|ISOTIG00507	Cluster C1/C2
9909	0.00018432	0.0050911	5	298	69	39248	regulation of flower development	ISOTIG11078|ISOTIG05518|ISOTIG05517|ISOTIG11077_PID100479|ISOTIG25064	Cluster C1/C2
7076	0.00019876	0.005307	2	12	69	39248	mitotic chromosome condensation	ISOTIG20526|ISOTIG26898	Cluster C1/C2
43170	0.00024327	0.0062857	34	11267	69	39248	macromolecule metabolic process	ISOTIG12044|ISOTIG20526|ISOTIG11078|ISOTIG16625|ISOTIG06066|ISOTIG16626|ISOTIG05170|ISOTIG06068|ISOTIG28096|ISOTIG11077_PID100479|F43FOUR03GUMNU|ISOTIG25064|ISOTIG30544|ISOTIG10888_PID92805|ISOTIG10888_PID92804|ISOTIG25517_PID71204|ISOTIG25517_PID71205|ISOTIG00510|ISOTIG00514|ISOTIG32883|ISOTIG00513|ISOTIG00508|ISOTIG15146|ISOTIG24694|ISOTIG11901|HHKO36P02G29PD|ISOTIG10887|ISOTIG05518|ISOTIG05639…	Cluster C1/C2
10605	0.00027117	0.0066369	7	719	69	39248	negative regulation of macromolecule metabolic process	ISOTIG00508|ISOTIG00510|ISOTIG04968|ISOTIG00514|ISOTIG00513|ISOTIG00505|ISOTIG00507	Cluster C1/C2
9729	0.00027343	0.0066369	2	14	69	39248	detection of brassinosteroid stimulus	ISOTIG05518|ISOTIG05517	Cluster C1/C2
8236	0.00030741	0.0070353	5	333	69	39248	serine-type peptidase activity	ISOTIG10888_PID92805|ISOTIG10888_PID92804|ISOTIG10887|ISOTIG16625|ISOTIG16626	Cluster C1/C2
17171	0.00030741	0.0070353	5	333	69	39248	serine hydrolase activity	ISOTIG10888_PID92805|ISOTIG10888_PID92804|ISOTIG10887|ISOTIG16625|ISOTIG16626	Cluster C1/C2
60255	0.00034534	0.0076838	17	3914	69	39248	regulation of macromolecule metabolic process	ISOTIG00508|ISOTIG11078|ISOTIG06066|ISOTIG05170|ISOTIG06068|ISOTIG11077_PID100479|ISOTIG24694|F43FOUR03GUMNU|ISOTIG25064|ISOTIG30544|ISOTIG00510|ISOTIG05639|ISOTIG04968|ISOTIG00514|ISOTIG00513|ISOTIG00505|ISOTIG00507	Cluster C1/C2
22402	0.00035801	0.0077503	7	753	69	39248	cell cycle process	ISOTIG12252|ISOTIG20526|ISOTIG11078|ISOTIG26898|ISOTIG04968|ISOTIG11077_PID100479|ISOTIG11901	Cluster C1/C2
48610	0.00041053	0.008563	6	548	69	39248	reproductive cellular process	ISOTIG11078|ISOTIG05518|ISOTIG04968|ISOTIG05517|ISOTIG11077_PID100479|ISOTIG24819	Cluster C1/C2
46910	0.00041693	0.008563	3	82	69	39248	pectinesterase inhibitor activity	ISOTIG12044|ISOTIG25517_PID71204|ISOTIG25517_PID71205	Cluster C1/C2
7049	0.0004278	0.0085666	8	1024	69	39248	cell cycle	ISOTIG12252|ISOTIG20526|ISOTIG11078|ISOTIG26898|ISOTIG04968|ISOTIG11077_PID100479|ISOTIG11901|ISOTIG27808	Cluster C1/C2
9892	0.00045199	0.0088304	7	783	69	39248	negative regulation of metabolic process	ISOTIG00508|ISOTIG00510|ISOTIG04968|ISOTIG00514|ISOTIG00513|ISOTIG00505|ISOTIG00507	Cluster C1/C2
33554	0.00051999	0.009917	9	1329	69	39248	cellular response to stress	ISOTIG00508|ISOTIG22811|ISOTIG00510|ISOTIG00514|ISOTIG05170|ISOTIG00513|ISOTIG00505|ISOTIG00507|ISOTIG25064	Cluster C1/C2
6857	0.00054755	0.0099679	3	90	69	39248	oligopeptide transport	ISOTIG07093|ISOTIG21314_PID90100|ISOTIG21314_PID90101	Cluster C1/C2
15833	0.00054755	0.0099679	3	90	69	39248	peptide transport	ISOTIG07093|ISOTIG21314_PID90100|ISOTIG21314_PID90101	Cluster C1/C2
30261	0.00056702	0.010093	2	20	69	39248	chromosome condensation	ISOTIG20526|ISOTIG26898	Cluster C1/C2
10268	0.00062599	0.010301	2	21	69	39248	brassinosteroid homeostasis	ISOTIG05518|ISOTIG05517	Cluster C1/C2
48656	0.00062599	0.010301	2	21	69	39248	tapetal layer formation	ISOTIG05518|ISOTIG05517	Cluster C1/C2
48657	0.00062599	0.010301	2	21	69	39248	tapetal cell differentiation	ISOTIG05518|ISOTIG05517	Cluster C1/C2
19222	0.00063013	0.010301	18	4516	69	39248	regulation of metabolic process	ISOTIG00508|ISOTIG11078|ISOTIG06066|ISOTIG05170|ISOTIG06068|ISOTIG11077_PID100479|ISOTIG24694|F43FOUR03GUMNU|ISOTIG25064|ISOTIG30544|ISOTIG00510|HHKO36P02GL54X|ISOTIG05639|ISOTIG04968|ISOTIG00514|ISOTIG00513|ISOTIG00505|ISOTIG00507	Cluster C1/C2
70	0.00068781	0.010395	2	22	69	39248	mitotic sister chromatid segregation	ISOTIG20526|ISOTIG26898	Cluster C1/C2
9720	0.00068781	0.010395	2	22	69	39248	detection of hormone stimulus	ISOTIG05518|ISOTIG05517	Cluster C1/C2
9726	0.00068781	0.010395	2	22	69	39248	detection of endogenous stimulus	ISOTIG05518|ISOTIG05517	Cluster C1/C2
48655	0.00068781	0.010395	2	22	69	39248	tapetal layer morphogenesis	ISOTIG05518|ISOTIG05517	Cluster C1/C2
45490	0.00072283	0.010645	3	99	69	39248	pectin catabolic process	ISOTIG12044|ISOTIG25517_PID71204|ISOTIG25517_PID71205	Cluster C1/C2
34641	0.00073259	0.010645	23	6677	69	39248	cellular nitrogen compound metabolic process	ISOTIG00508|ISOTIG15146|ISOTIG20526|ISOTIG11078|ISOTIG06066|ISOTIG05170|ISOTIG06068|ISOTIG11077_PID100479|ISOTIG24694|ISOTIG11901|F43FOUR03GUMNU|ISOTIG25064|ISOTIG30544|HHKO36P02G1N94|HHKO36P02G29PD|ISOTIG00510|HHKO36P01C9NWL|ISOTIG05639|ISOTIG04968|ISOTIG00514|ISOTIG00513|ISOTIG00505|ISOTIG00507	Cluster C1/C2
30599	0.00074425	0.010645	3	100	69	39248	pectinesterase activity	ISOTIG12044|ISOTIG25517_PID71204|ISOTIG25517_PID71205	Cluster C1/C2
819	0.00089022	0.01251	2	25	69	39248	sister chromatid segregation	ISOTIG20526|ISOTIG26898	Cluster C1/C2
48654	0.00096331	0.013304	2	26	69	39248	anther morphogenesis	ISOTIG05518|ISOTIG05517	Cluster C1/C2
48455	0.0010392	0.013922	2	27	69	39248	stamen formation	ISOTIG05518|ISOTIG05517	Cluster C1/C2
6305	0.0010602	0.013922	3	113	69	39248	DNA alkylation	ISOTIG11078|ISOTIG04968|ISOTIG11077_PID100479	Cluster C1/C2
6306	0.0010602	0.013922	3	113	69	39248	DNA methylation	ISOTIG11078|ISOTIG04968|ISOTIG11077_PID100479	Cluster C1/C2
6807	0.0010811	0.013967	23	6863	69	39248	nitrogen compound metabolic process	ISOTIG00508|ISOTIG15146|ISOTIG20526|ISOTIG11078|ISOTIG06066|ISOTIG05170|ISOTIG06068|ISOTIG11077_PID100479|ISOTIG24694|ISOTIG11901|F43FOUR03GUMNU|ISOTIG25064|ISOTIG30544|HHKO36P02G1N94|HHKO36P02G29PD|ISOTIG00510|HHKO36P01C9NWL|ISOTIG05639|ISOTIG04968|ISOTIG00514|ISOTIG00513|ISOTIG00505|ISOTIG00507	Cluster C1/C2
6349	0.0011179	0.013991	2	28	69	39248	regulation of gene expression by genetic imprinting	ISOTIG11078|ISOTIG11077_PID100479	Cluster C1/C2
71514	0.0011179	0.013991	2	28	69	39248	genetic imprinting	ISOTIG11078|ISOTIG11077_PID100479	Cluster C1/C2
50793	0.0011612	0.014224	7	920	69	39248	regulation of developmental process	ISOTIG30544|ISOTIG11078|ISOTIG05518|ISOTIG05517|ISOTIG11077_PID100479|ISOTIG25064|ISOTIG27808	Cluster C1/C2
33205	0.0011721	0.014224	3	117	69	39248	cell cycle cytokinesis	ISOTIG11078|ISOTIG04968|ISOTIG11077_PID100479	Cluster C1/C2
5381	0.0012835	0.015208	2	30	69	39248	iron ion transmembrane transporter activity	ISOTIG21314_PID90100|ISOTIG21314_PID90101	Cluster C1/C2
6304	0.0012911	0.015208	3	121	69	39248	DNA modification	ISOTIG11078|ISOTIG04968|ISOTIG11077_PID100479	Cluster C1/C2
46982	0.0016928	0.01929	3	133	69	39248	protein heterodimerization activity	ISOTIG05518|ISOTIG05517|F43FOUR03GUMNU	Cluster C1/C2
19901	0.0017294	0.01929	3	134	69	39248	protein kinase binding	HHKO36P02GL54X|ISOTIG00192|ISOTIG00193	Cluster C1/C2
48448	0.0017457	0.01929	2	35	69	39248	stamen morphogenesis	ISOTIG05518|ISOTIG05517	Cluster C1/C2
10216	0.0017457	0.01929	2	35	69	39248	maintenance of DNA methylation	ISOTIG11078|ISOTIG11077_PID100479	Cluster C1/C2
31261	0.0017581	0.01929	1	1	69	39248	DNA replication preinitiation complex	ISOTIG15146	Cluster C1/C2
9886	0.0020056	0.02171	4	302	69	39248	post-embryonic morphogenesis	ISOTIG16625|ISOTIG05518|ISOTIG05517|ISOTIG16626	Cluster C1/C2
48658	0.0021642	0.022859	2	39	69	39248	tapetal layer development	ISOTIG05518|ISOTIG05517	Cluster C1/C2
19899	0.0021689	0.022859	5	516	69	39248	enzyme binding	HHKO36P02GL54X|ISOTIG05518|ISOTIG05517|ISOTIG00192|ISOTIG00193	Cluster C1/C2
48580	0.0023179	0.024017	5	524	69	39248	regulation of post-embryonic development	ISOTIG11078|ISOTIG05518|ISOTIG05517|ISOTIG11077_PID100479|ISOTIG25064	Cluster C1/C2
19900	0.0023387	0.024017	3	149	69	39248	kinase binding	HHKO36P02GL54X|ISOTIG00192|ISOTIG00193	Cluster C1/C2
51716	0.0023937	0.02427	12	2692	69	39248	cellular response to stimulus	ISOTIG00508|ISOTIG22811|ISOTIG00510|ISOTIG05518|ISOTIG05517|ISOTIG00514|ISOTIG32883|ISOTIG05170|ISOTIG00513|ISOTIG00505|ISOTIG00507|ISOTIG25064	Cluster C1/C2
44247	0.0024746	0.024777	3	152	69	39248	cellular polysaccharide catabolic process	ISOTIG12044|ISOTIG25517_PID71204|ISOTIG25517_PID71205	Cluster C1/C2
7059	0.0025281	0.025	4	322	69	39248	chromosome segregation	ISOTIG12252|ISOTIG20526|ISOTIG26898|ISOTIG32883	Cluster C1/C2
34645	0.0029111	0.028436	17	4737	69	39248	cellular macromolecule biosynthetic process	ISOTIG00508|ISOTIG15146|ISOTIG06066|ISOTIG05170|ISOTIG06068|ISOTIG24694|F43FOUR03GUMNU|ISOTIG30544|HHKO36P02G29PD|ISOTIG00510|ISOTIG05639|ISOTIG04968|ISOTIG00514|ISOTIG00513|ISOTIG00505|ISOTIG00507|ISOTIG27808	Cluster C1/C2
9059	0.003077	0.029483	17	4762	69	39248	macromolecule biosynthetic process	ISOTIG00508|ISOTIG15146|ISOTIG06066|ISOTIG05170|ISOTIG06068|ISOTIG24694|F43FOUR03GUMNU|ISOTIG30544|HHKO36P02G29PD|ISOTIG00510|ISOTIG05639|ISOTIG04968|ISOTIG00514|ISOTIG00513|ISOTIG00505|ISOTIG00507|ISOTIG27808	Cluster C1/C2
9292	0.0031287	0.029483	2	47	69	39248	genetic transfer	ISOTIG11078|ISOTIG11077_PID100479	Cluster C1/C2
9294	0.0031287	0.029483	2	47	69	39248	DNA mediated transformation	ISOTIG11078|ISOTIG11077_PID100479	Cluster C1/C2
44260	0.0033048	0.030781	29	10331	69	39248	cellular macromolecule metabolic process	ISOTIG12044|ISOTIG20526|ISOTIG11078|ISOTIG06066|ISOTIG05170|ISOTIG06068|ISOTIG28096|ISOTIG11077_PID100479|F43FOUR03GUMNU|ISOTIG25064|ISOTIG30544|ISOTIG25517_PID71204|ISOTIG25517_PID71205|ISOTIG00510|ISOTIG00514|ISOTIG32883|ISOTIG00513|ISOTIG00508|ISOTIG15146|ISOTIG24694|ISOTIG11901|HHKO36P02G29PD|ISOTIG05518|ISOTIG05639|ISOTIG04968|ISOTIG05517|ISOTIG00505|ISOTIG00507|ISOTIG27808	Cluster C1/C2
7067	0.003798	0.034736	3	177	69	39248	mitosis	ISOTIG12252|ISOTIG20526|ISOTIG26898	Cluster C1/C2
5496	0.0038161	0.034736	2	52	69	39248	steroid binding	ISOTIG05518|ISOTIG05517	Cluster C1/C2
9593	0.0039613	0.035428	2	53	69	39248	detection of chemical stimulus	ISOTIG05518|ISOTIG05517	Cluster C1/C2
87	0.0039806	0.035428	3	180	69	39248	M phase of mitotic cell cycle	ISOTIG12252|ISOTIG20526|ISOTIG26898	Cluster C1/C2
55072	0.004109	0.036168	2	54	69	39248	iron ion homeostasis	ISOTIG21314_PID90100|ISOTIG21314_PID90101	Cluster C1/C2
45488	0.0041685	0.036293	3	183	69	39248	pectin metabolic process	ISOTIG12044|ISOTIG25517_PID71204|ISOTIG25517_PID71205	Cluster C1/C2
4175	0.0043359	0.037345	5	607	69	39248	endopeptidase activity	ISOTIG10888_PID92805|ISOTIG10888_PID92804|ISOTIG10887|ISOTIG16625|ISOTIG16626	Cluster C1/C2
4857	0.0046277	0.039019	3	190	69	39248	enzyme inhibitor activity	ISOTIG12044|ISOTIG25517_PID71204|ISOTIG25517_PID71205	Cluster C1/C2
42545	0.0046277	0.039019	3	190	69	39248	cell wall modification	ISOTIG12044|ISOTIG25517_PID71204|ISOTIG25517_PID71205	Cluster C1/C2
48523	0.0048222	0.039913	6	892	69	39248	negative regulation of cellular process	ISOTIG30544|ISOTIG12252|ISOTIG15146|ISOTIG05518|ISOTIG04968|ISOTIG05517	Cluster C1/C2
10224	0.0048335	0.039913	3	193	69	39248	response to UV-B	ISOTIG05518|ISOTIG05517|ISOTIG25064	Cluster C1/C2
910	0.0049737	0.040652	3	195	69	39248	cytokinesis	ISOTIG11078|ISOTIG04968|ISOTIG11077_PID100479	Cluster C1/C2
280	0.0050447	0.040816	3	196	69	39248	nuclear division	ISOTIG12252|ISOTIG20526|ISOTIG26898	Cluster C1/C2
60548	0.0052133	0.041755	2	61	69	39248	negative regulation of cell death	ISOTIG05518|ISOTIG05517	Cluster C1/C2
15334	0.005265	0.041755	1	3	69	39248	high affinity oligopeptide transporter activity	ISOTIG07093	Cluster C1/C2
44238	0.0054055	0.042449	38	15384	69	39248	primary metabolic process	ISOTIG12044|ISOTIG20526|ISOTIG11078|ISOTIG16625|ISOTIG06066|ISOTIG16626|ISOTIG05170|ISOTIG06068|ISOTIG28096|ISOTIG11077_PID100479|F43FOUR03GUMNU|ISOTIG25064|ISOTIG30544|HHKO36P02G1N94|ISOTIG10888_PID92805|ISOTIG10888_PID92804|ISOTIG25517_PID71204|ISOTIG25517_PID71205|ISOTIG00510|ISOTIG00514|ISOTIG32883|ISOTIG00513|ISOTIG00508|ISOTIG15146|ISOTIG22811|ISOTIG24694|ISOTIG11901|HHKO36P02G29PD|ISOTIG10…	Cluster C1/C2
3677	0.0056506	0.043943	14	3790	69	39248	DNA binding	ISOTIG00508|ISOTIG11078|ISOTIG06066|ISOTIG06068|ISOTIG11077_PID100479|F43FOUR03GUMNU|ISOTIG30544|ISOTIG00510|ISOTIG05639|ISOTIG04968|ISOTIG00514|ISOTIG00513|ISOTIG00505|ISOTIG00507	Cluster C1/C2
10584	0.0060762	0.045486	2	66	69	39248	pollen exine formation	ISOTIG05518|ISOTIG05517	Cluster C1/C2
43424	0.0060762	0.045486	2	66	69	39248	protein histidine kinase binding	ISOTIG00192|ISOTIG00193	Cluster C1/C2
48449	0.0060762	0.045486	2	66	69	39248	floral organ formation	ISOTIG05518|ISOTIG05517	Cluster C1/C2
1653	0.0060762	0.045486	2	66	69	39248	peptide receptor activity	ISOTIG05518|ISOTIG05517	Cluster C1/C2
278	0.0066795	0.049539	3	217	69	39248	mitotic cell cycle	ISOTIG12252|ISOTIG20526|ISOTIG26898	Cluster C1/C2
22402	2.5024e-17	2.4048e-14	25	753	139	39248	cell cycle process	F6Z56EY02DGE9A|ISOTIG20526|ISOTIG17779|F6Z56EY01BVKMZ|ISOTIG11078|ISOTIG11077_PID100479|ISOTIG07074|ISOTIG14729|ISOTIG29777|ISOTIG28745|ISOTIG30447|ISOTIG12252|ISOTIG21742|ISOTIG11763|ISOTIG07327_PID62167|ISOTIG16813|ISOTIG11901|ISOTIG27077|ISOTIG28851|ISOTIG07658|ISOTIG30234|ISOTIG26898|ISOTIG04545|ISOTIG04968|ISOTIG27926	Cluster C3/C4
7049	2.8022e-14	1.3465e-11	25	1024	139	39248	cell cycle	F6Z56EY02DGE9A|ISOTIG20526|ISOTIG17779|F6Z56EY01BVKMZ|ISOTIG11078|ISOTIG11077_PID100479|ISOTIG07074|ISOTIG14729|ISOTIG29777|ISOTIG28745|ISOTIG30447|ISOTIG12252|ISOTIG21742|ISOTIG11763|ISOTIG07327_PID62167|ISOTIG16813|ISOTIG11901|ISOTIG27077|ISOTIG28851|ISOTIG07658|ISOTIG30234|ISOTIG26898|ISOTIG04545|ISOTIG04968|ISOTIG27926	Cluster C3/C4
6260	4.2284e-10	1.3545e-07	14	425	139	39248	DNA replication	ISOTIG23408|ISOTIG00508|ISOTIG15146|ISOTIG17779|ISOTIG23546|ISOTIG16813|ISOTIG30234|ISOTIG00510|ISOTIG25765|ISOTIG00514|ISOTIG00513|ISOTIG00505|ISOTIG00507|ISOTIG00506	Cluster C3/C4
6259	7.9372e-10	1.7665e-07	23	1392	139	39248	DNA metabolic process	ISOTIG23408|ISOTIG00508|ISOTIG15146|ISOTIG20526|ISOTIG17779|ISOTIG11078|ISOTIG23546|ISOTIG07327_PID62167|ISOTIG16813|ISOTIG11077_PID100479|ISOTIG11901|ISOTIG27077|HHKO36P01DUT4B|ISOTIG29777|ISOTIG30234|ISOTIG00510|ISOTIG25765|ISOTIG04968|ISOTIG00514|ISOTIG00513|ISOTIG00505|ISOTIG00507|ISOTIG00506	Cluster C3/C4
22403	9.1907e-10	1.7665e-07	16	627	139	39248	cell cycle phase	ISOTIG12252|ISOTIG20526|ISOTIG17779|ISOTIG21742|ISOTIG07327_PID62167|ISOTIG07074|ISOTIG11901|ISOTIG27077|ISOTIG14729|ISOTIG28851|ISOTIG29777|ISOTIG28745|ISOTIG26898|ISOTIG04545|ISOTIG30447|ISOTIG27926	Cluster C3/C4
279	6.2111e-09	9.9482e-07	15	618	139	39248	M phase	ISOTIG12252|ISOTIG20526|ISOTIG17779|ISOTIG21742|ISOTIG07327_PID62167|ISOTIG07074|ISOTIG11901|ISOTIG27077|ISOTIG14729|ISOTIG28851|ISOTIG29777|ISOTIG26898|ISOTIG04545|ISOTIG30447|ISOTIG27926	Cluster C3/C4
278	8.9986e-08	1.2354e-05	9	217	139	39248	mitotic cell cycle	ISOTIG28851|ISOTIG12252|ISOTIG20526|ISOTIG28745|ISOTIG26898|ISOTIG30447|ISOTIG21742|ISOTIG27926|ISOTIG07074	Cluster C3/C4
44427	1.2543e-07	1.5067e-05	11	380	139	39248	chromosomal part	ISOTIG28851|ISOTIG23408|ISOTIG12252|ISOTIG29777|ISOTIG16079|ISOTIG17779|ISOTIG16080|ISOTIG26898|ISOTIG07623|ISOTIG27926|ISOTIG14729	Cluster C3/C4
33205	2.1516e-07	2.2974e-05	7	117	139	39248	cell cycle cytokinesis	ISOTIG07658|F6Z56EY02DGE9A|F6Z56EY01BVKMZ|ISOTIG11078|ISOTIG11763|ISOTIG04968|ISOTIG11077_PID100479	Cluster C3/C4
5694	3.1839e-07	3.0597e-05	12	512	139	39248	chromosome	ISOTIG28851|ISOTIG23408|ISOTIG12252|ISOTIG29777|ISOTIG16079|ISOTIG20526|ISOTIG17779|ISOTIG16080|ISOTIG26898|ISOTIG07623|ISOTIG27926|ISOTIG14729	Cluster C3/C4
51301	4.7726e-07	4.1695e-05	12	532	139	39248	cell division	ISOTIG28851|ISOTIG07658|F6Z56EY02DGE9A|F6Z56EY01BVKMZ|ISOTIG11078|ISOTIG28745|ISOTIG32512|ISOTIG21742|ISOTIG11763|ISOTIG04968|ISOTIG11077_PID100479|ISOTIG14729	Cluster C3/C4
779	6.9841e-07	5.205e-05	4	20	139	39248	condensed chromosome, centromeric region	ISOTIG28851|ISOTIG12252|ISOTIG27926|ISOTIG14729	Cluster C3/C4
793	7.0623e-07	5.205e-05	6	87	139	39248	condensed chromosome	ISOTIG28851|ISOTIG12252|ISOTIG17779|ISOTIG26898|ISOTIG27926|ISOTIG14729	Cluster C3/C4
51276	7.5827e-07	5.205e-05	14	777	139	39248	chromosome organization	ISOTIG16079|ISOTIG20526|ISOTIG17779|ISOTIG21224|ISOTIG21742|ISOTIG11901|ISOTIG27077|ISOTIG29777|ISOTIG28745|ISOTIG16080|ISOTIG26898|ISOTIG07623|ISOTIG04968|ISOTIG27926	Cluster C3/C4
3677	9.0689e-07	5.8101e-05	33	3790	139	39248	DNA binding	ISOTIG17779|ISOTIG23614|ISOTIG11078|HHKO36P02F2BJ2|ISOTIG07331|ISOTIG04546_PID41796|ISOTIG07332|ISOTIG04546_PID41797|ISOTIG07333|ISOTIG11077_PID100479|ISOTIG14729|ISOTIG27023|ISOTIG29777|ISOTIG00510|ISOTIG07623|ISOTIG00514|ISOTIG00513|ISOTIG20727|ISOTIG00508|ISOTIG16079|ISOTIG21224|ISOTIG12158|ISOTIG21742|ISOTIG07327_PID62167|HHKO36P01DUT4B|ISOTIG31421|ISOTIG16080|ISOTIG32512|ISOTIG04545|ISOTIG04…	Cluster C3/C4
819	1.7986e-06	0.00010803	4	25	139	39248	sister chromatid segregation	ISOTIG20526|ISOTIG17779|ISOTIG26898|ISOTIG27926	Cluster C3/C4
6261	2.1363e-06	0.00012076	6	105	139	39248	DNA-dependent DNA replication	ISOTIG23408|ISOTIG30234|ISOTIG15146|ISOTIG17779|ISOTIG23546|ISOTIG16813	Cluster C3/C4
7059	2.4261e-06	0.00012953	9	322	139	39248	chromosome segregation	ISOTIG28851|ISOTIG12252|ISOTIG29777|ISOTIG20526|ISOTIG17779|ISOTIG26898|ISOTIG07327_PID62167|ISOTIG27926|ISOTIG14729	Cluster C3/C4
10069	3.595e-06	0.00018183	3	9	139	39248	zygote asymmetric cytokinesis in the embryo sac	ISOTIG11078|ISOTIG04968|ISOTIG11077_PID100479	Cluster C3/C4
87	3.8919e-06	0.00018701	7	180	139	39248	M phase of mitotic cell cycle	ISOTIG28851|ISOTIG12252|ISOTIG20526|ISOTIG26898|ISOTIG30447|ISOTIG27926|ISOTIG07074	Cluster C3/C4
8356	5.0153e-06	0.00022951	4	32	139	39248	asymmetric cell division	ISOTIG11078|ISOTIG21742|ISOTIG04968|ISOTIG11077_PID100479	Cluster C3/C4
910	6.5824e-06	0.00028753	7	195	139	39248	cytokinesis	ISOTIG07658|F6Z56EY02DGE9A|F6Z56EY01BVKMZ|ISOTIG11078|ISOTIG11763|ISOTIG04968|ISOTIG11077_PID100479	Cluster C3/C4
6323	8.3433e-06	0.00034861	5	77	139	39248	DNA packaging	ISOTIG16079|ISOTIG20526|ISOTIG16080|ISOTIG26898|ISOTIG27926	Cluster C3/C4
7076	9.3423e-06	0.00035912	3	12	139	39248	mitotic chromosome condensation	ISOTIG20526|ISOTIG26898|ISOTIG27926	Cluster C3/C4
10070	9.3423e-06	0.00035912	3	12	139	39248	zygote asymmetric cell division	ISOTIG11078|ISOTIG04968|ISOTIG11077_PID100479	Cluster C3/C4
16157	1.0127e-05	0.00036874	4	38	139	39248	sucrose synthase activity	ISOTIG02122|ISOTIG02123|ISOTIG02124|ISOTIG02125	Cluster C3/C4
71103	1.0366e-05	0.00036874	6	138	139	39248	DNA conformation change	ISOTIG16079|ISOTIG20526|ISOTIG17779|ISOTIG16080|ISOTIG26898|ISOTIG27926	Cluster C3/C4
51321	1.0744e-05	0.00036874	11	602	139	39248	meiotic cell cycle	ISOTIG12252|ISOTIG29777|ISOTIG20526|ISOTIG17779|ISOTIG04545|ISOTIG21742|ISOTIG07327_PID62167|ISOTIG27926|ISOTIG11901|ISOTIG27077|ISOTIG14729	Cluster C3/C4
32993	1.67e-05	0.00053717	4	43	139	39248	protein-DNA complex	ISOTIG16079|ISOTIG15146|ISOTIG16080|ISOTIG14729	Cluster C3/C4
5515	1.7611e-05	0.00053717	40	5813	139	39248	protein binding	ISOTIG13792|F6Z56EY02DGE9A|F6Z56EY01BVKMZ|ISOTIG11078|ISOTIG07331|ISOTIG07332|ISOTIG07333|ISOTIG11077_PID100479|ISOTIG07074|ISOTIG14729|ISOTIG28745|ISOTIG25830|ISOTIG30447|ISOTIG00510|ISOTIG02977|ISOTIG00514|ISOTIG02976|ISOTIG00513|ISOTIG12252|ISOTIG00508|ISOTIG15146|ISOTIG21224|ISOTIG21742|ISOTIG11763|ISOTIG08211|ISOTIG08210_PID63401|ISOTIG16813|ISOTIG11901|ISOTIG27077|ISOTIG30234|ISOTIG02000|IS…	Cluster C3/C4
6857	1.7887e-05	0.00053717	5	90	139	39248	oligopeptide transport	ISOTIG21314_PID90100|ISOTIG21314_PID90101|ISOTIG19449|ISOTIG18266|ISOTIG28321	Cluster C3/C4
15833	1.7887e-05	0.00053717	5	90	139	39248	peptide transport	ISOTIG21314_PID90100|ISOTIG21314_PID90101|ISOTIG19449|ISOTIG18266|ISOTIG28321	Cluster C3/C4
16458	2.4344e-05	0.00069608	8	329	139	39248	gene silencing	ISOTIG00508|ISOTIG00510|ISOTIG04968|ISOTIG00514|ISOTIG00513|ISOTIG00505|ISOTIG00507|ISOTIG00506	Cluster C3/C4
51327	2.5352e-05	0.00069608	9	432	139	39248	M phase of meiotic cell cycle	ISOTIG29777|ISOTIG20526|ISOTIG17779|ISOTIG04545|ISOTIG21742|ISOTIG07327_PID62167|ISOTIG11901|ISOTIG27077|ISOTIG14729	Cluster C3/C4
7126	2.5352e-05	0.00069608	9	432	139	39248	meiosis	ISOTIG29777|ISOTIG20526|ISOTIG17779|ISOTIG04545|ISOTIG21742|ISOTIG07327_PID62167|ISOTIG11901|ISOTIG27077|ISOTIG14729	Cluster C3/C4
9008	2.8503e-05	0.00074032	3	17	139	39248	DNA-methyltransferase activity	ISOTIG11078|ISOTIG04968|ISOTIG11077_PID100479	Cluster C3/C4
3886	2.8503e-05	0.00074032	3	17	139	39248	DNA (cytosine-5-)-methyltransferase activity	ISOTIG11078|ISOTIG04968|ISOTIG11077_PID100479	Cluster C3/C4
44454	3.7192e-05	0.00094056	6	173	139	39248	nuclear chromosome part	ISOTIG23408|ISOTIG29777|ISOTIG16079|ISOTIG17779|ISOTIG16080|ISOTIG27926	Cluster C3/C4
5986	3.8552e-05	0.00094996	4	53	139	39248	sucrose biosynthetic process	ISOTIG02122|ISOTIG02123|ISOTIG02124|ISOTIG02125	Cluster C3/C4
777	4.0407e-05	0.00097078	3	19	139	39248	condensed chromosome kinetochore	ISOTIG28851|ISOTIG12252|ISOTIG14729	Cluster C3/C4
7067	4.2253e-05	0.00099038	6	177	139	39248	mitosis	ISOTIG28851|ISOTIG12252|ISOTIG20526|ISOTIG26898|ISOTIG30447|ISOTIG27926	Cluster C3/C4
30261	4.7414e-05	0.0010849	3	20	139	39248	chromosome condensation	ISOTIG20526|ISOTIG26898|ISOTIG27926	Cluster C3/C4
5618	5.8487e-05	0.0013071	15	1294	139	39248	cell wall	ISOTIG19325|ISOTIG02122|ISOTIG02123|ISOTIG32847|ISOTIG10888_PID92805|ISOTIG10887|ISOTIG10888_PID92804|ISOTIG07554|ISOTIG25517_PID71204|ISOTIG10104|ISOTIG25517_PID71205|ISOTIG02124|ISOTIG02003|ISOTIG10103|ISOTIG02125	Cluster C3/C4
70	6.3719e-05	0.0013917	3	22	139	39248	mitotic sister chromatid segregation	ISOTIG20526|ISOTIG26898|ISOTIG27926	Cluster C3/C4
280	7.4366e-05	0.001554	6	196	139	39248	nuclear division	ISOTIG28851|ISOTIG12252|ISOTIG20526|ISOTIG26898|ISOTIG30447|ISOTIG27926	Cluster C3/C4
30312	7.6156e-05	0.001554	15	1325	139	39248	external encapsulating structure	ISOTIG19325|ISOTIG02122|ISOTIG02123|ISOTIG32847|ISOTIG10888_PID92805|ISOTIG10887|ISOTIG10888_PID92804|ISOTIG07554|ISOTIG25517_PID71204|ISOTIG10104|ISOTIG25517_PID71205|ISOTIG02124|ISOTIG02003|ISOTIG10103|ISOTIG02125	Cluster C3/C4
5634	7.7831e-05	0.001554	70	13509	139	39248	nucleus	ISOTIG17779|ISOTIG23614|ISOTIG11078|ISOTIG11312|ISOTIG07331|ISOTIG04546_PID41796|ISOTIG07332|ISOTIG04546_PID41797|ISOTIG07333|ISOTIG11077_PID100479|ISOTIG27023|ISOTIG28745|ISOTIG26803|ISOTIG30781|ISOTIG23408|ISOTIG00508|ISOTIG16079|ISOTIG15146|ISOTIG21224|ISOTIG12158|ISOTIG21742|ISOTIG31029_PID49470|ISOTIG16913|ISOTIG20490|ISOTIG28851|HHKO36P01DUT4B|ISOTIG32438|ISOTIG31421|ISOTIG16080|ISOTIG09757…	Cluster C3/C4
48519	7.9406e-05	0.001554	15	1330	139	39248	negative regulation of biological process	ISOTIG12252|ISOTIG00508|ISOTIG15146|ISOTIG11078|ISOTIG11077_PID100479|ISOTIG28851|ISOTIG25288|ISOTIG30447|ISOTIG00510|ISOTIG04968|ISOTIG00514|ISOTIG00513|ISOTIG00505|ISOTIG00507|ISOTIG00506	Cluster C3/C4
10564	8.0095e-05	0.001554	5	123	139	39248	regulation of cell cycle process	ISOTIG28851|ISOTIG12252|ISOTIG21742|ISOTIG16813|ISOTIG07074	Cluster C3/C4
3774	8.0855e-05	0.001554	6	199	139	39248	motor activity	ISOTIG07658|F6Z56EY02DGE9A|F43FOUR01CGLVT|ISOTIG26803|ISOTIG11901|ISOTIG27077	Cluster C3/C4
786	8.3312e-05	0.0015699	3	24	139	39248	nucleosome	ISOTIG16079|ISOTIG16080|ISOTIG14729	Cluster C3/C4
776	9.4427e-05	0.0017451	3	25	139	39248	kinetochore	ISOTIG28851|ISOTIG12252|ISOTIG14729	Cluster C3/C4
65007	0.00010813	0.0019606	46	7663	139	39248	biological regulation	ISOTIG24727|ISOTIG23614|ISOTIG11078|ISOTIG07331|ISOTIG04546_PID41796|ISOTIG07332|ISOTIG04546_PID41797|ISOTIG07333|ISOTIG11077_PID100479|ISOTIG07074|ISOTIG27023|ISOTIG29777|ISOTIG25279|ISOTIG28745|ISOTIG30447|ISOTIG00510|ISOTIG00514|ISOTIG00513|ISOTIG12252|ISOTIG00508|ISOTIG16079|ISOTIG15146|ISOTIG21314_PID90100|ISOTIG21314_PID90101|ISOTIG21224|ISOTIG12158|ISOTIG21742|ISOTIG08211|ISOTIG07327_PID62…	Cluster C3/C4
51980	0.00012366	0.0021607	2	5	139	39248	iron-nicotianamine transmembrane transporter activity	ISOTIG21314_PID90100|ISOTIG21314_PID90101	Cluster C3/C4
15603	0.00012366	0.0021607	2	5	139	39248	iron chelate transmembrane transporter activity	ISOTIG21314_PID90100|ISOTIG21314_PID90101	Cluster C3/C4
32776	0.00013346	0.0021778	3	28	139	39248	DNA methylation on cytosine	ISOTIG11078|ISOTIG04968|ISOTIG11077_PID100479	Cluster C3/C4
6349	0.00013346	0.0021778	3	28	139	39248	regulation of gene expression by genetic imprinting	ISOTIG11078|ISOTIG21742|ISOTIG11077_PID100479	Cluster C3/C4
71514	0.00013346	0.0021778	3	28	139	39248	genetic imprinting	ISOTIG11078|ISOTIG21742|ISOTIG11077_PID100479	Cluster C3/C4
6281	0.0001337	0.0021778	9	537	139	39248	DNA repair	HHKO36P01DUT4B|ISOTIG00508|ISOTIG29777|ISOTIG00510|ISOTIG00514|ISOTIG00513|ISOTIG00505|ISOTIG00507|ISOTIG00506	Cluster C3/C4
228	0.00013996	0.0022417	6	220	139	39248	nuclear chromosome	ISOTIG23408|ISOTIG29777|ISOTIG16079|ISOTIG17779|ISOTIG16080|ISOTIG27926	Cluster C3/C4
9524	0.00015434	0.0024315	6	224	139	39248	phragmoplast	ISOTIG12252|ISOTIG07658|F6Z56EY02DGE9A|F6Z56EY01BVKMZ|F43FOUR01CGLVT|ISOTIG11763	Cluster C3/C4
3682	0.00015765	0.0024422	9	549	139	39248	chromatin binding	ISOTIG11078|HHKO36P02F2BJ2|ISOTIG12158|ISOTIG07623|ISOTIG04968|ISOTIG27926|ISOTIG20727|ISOTIG11077_PID100479|ISOTIG27023	Cluster C3/C4
6996	0.00016011	0.0024422	20	2279	139	39248	organelle organization	ISOTIG12252|ISOTIG16079|F6Z56EY02DGE9A|ISOTIG20526|ISOTIG17779|ISOTIG21224|ISOTIG21742|ISOTIG12589|ISOTIG11901|ISOTIG27077|ISOTIG28851|ISOTIG29777|ISOTIG19051|ISOTIG28745|ISOTIG16080|ISOTIG26898|ISOTIG30447|ISOTIG07623|ISOTIG04968|ISOTIG27926	Cluster C3/C4
45786	0.00016454	0.0024706	3	30	139	39248	negative regulation of cell cycle	ISOTIG28851|ISOTIG12252|ISOTIG30447	Cluster C3/C4
51304	0.00019997	0.0029565	3	32	139	39248	chromosome separation	ISOTIG17779|ISOTIG27926|ISOTIG14729	Cluster C3/C4
10468	0.00022105	0.0031805	27	3694	139	39248	regulation of gene expression	ISOTIG23614|ISOTIG11078|ISOTIG07331|ISOTIG04546_PID41796|ISOTIG07332|ISOTIG04546_PID41797|ISOTIG07333|ISOTIG11077_PID100479|ISOTIG27023|ISOTIG00510|ISOTIG00514|ISOTIG00513|ISOTIG00508|ISOTIG16079|ISOTIG21224|ISOTIG12158|ISOTIG21742|ISOTIG07327_PID62167|ISOTIG25288|ISOTIG31421|ISOTIG27986|ISOTIG16080|ISOTIG32512|ISOTIG04968|ISOTIG00505|ISOTIG00507|ISOTIG00506	Cluster C3/C4
10629	0.00022201	0.0031805	9	575	139	39248	negative regulation of gene expression	ISOTIG00508|ISOTIG25288|ISOTIG00510|ISOTIG04968|ISOTIG00514|ISOTIG00513|ISOTIG00505|ISOTIG00507|ISOTIG00506	Cluster C3/C4
51726	0.00022505	0.0031805	7	341	139	39248	regulation of cell cycle	ISOTIG28851|ISOTIG12252|ISOTIG30234|ISOTIG30447|ISOTIG21742|ISOTIG16813|ISOTIG07074	Cluster C3/C4
60255	0.00023635	0.0032918	28	3914	139	39248	regulation of macromolecule metabolic process	ISOTIG23614|ISOTIG11078|ISOTIG07331|ISOTIG04546_PID41796|ISOTIG07332|ISOTIG04546_PID41797|ISOTIG07333|ISOTIG11077_PID100479|ISOTIG27023|ISOTIG30447|ISOTIG00510|ISOTIG00514|ISOTIG00513|ISOTIG00508|ISOTIG16079|ISOTIG21224|ISOTIG12158|ISOTIG21742|ISOTIG07327_PID62167|ISOTIG25288|ISOTIG31421|ISOTIG27986|ISOTIG16080|ISOTIG32512|ISOTIG04968|ISOTIG00505|ISOTIG00507|ISOTIG00506	Cluster C3/C4
51783	0.00024001	0.003295	3	34	139	39248	regulation of nuclear division	ISOTIG28851|ISOTIG12252|ISOTIG21742	Cluster C3/C4
775	0.00025542	0.0034208	4	86	139	39248	chromosome, centromeric region	ISOTIG28851|ISOTIG12252|ISOTIG27926|ISOTIG14729	Cluster C3/C4
10605	0.00025629	0.0034208	10	719	139	39248	negative regulation of macromolecule metabolic process	ISOTIG00508|ISOTIG25288|ISOTIG30447|ISOTIG00510|ISOTIG04968|ISOTIG00514|ISOTIG00513|ISOTIG00505|ISOTIG00507|ISOTIG00506	Cluster C3/C4
3777	0.00026611	0.0035032	5	159	139	39248	microtubule motor activity	ISOTIG07658|F6Z56EY02DGE9A|ISOTIG26803|ISOTIG11901|ISOTIG27077	Cluster C3/C4
6974	0.0002995	0.0038895	9	599	139	39248	response to DNA damage stimulus	HHKO36P01DUT4B|ISOTIG00508|ISOTIG29777|ISOTIG00510|ISOTIG00514|ISOTIG00513|ISOTIG00505|ISOTIG00507|ISOTIG00506	Cluster C3/C4
5856	0.00031824	0.0040778	10	739	139	39248	cytoskeleton	ISOTIG12252|ISOTIG07658|ISOTIG02000|F6Z56EY01BVKMZ|F43FOUR01CGLVT|ISOTIG02003|ISOTIG11763|ISOTIG26803|ISOTIG11901|ISOTIG27077	Cluster C3/C4
75	0.00033487	0.0042344	3	38	139	39248	cell cycle checkpoint	ISOTIG28851|ISOTIG12252|ISOTIG30447	Cluster C3/C4
90116	0.00034384	0.0042913	2	8	139	39248	C-5 methylation of cytosine	ISOTIG11078|ISOTIG11077_PID100479	Cluster C3/C4
48285	0.00037245	0.0045888	6	264	139	39248	organelle fission	ISOTIG28851|ISOTIG12252|ISOTIG20526|ISOTIG26898|ISOTIG30447|ISOTIG27926	Cluster C3/C4
1708	0.00040441	0.0049195	4	97	139	39248	cell fate specification	ISOTIG16079|ISOTIG17779|ISOTIG16080|ISOTIG21742	Cluster C3/C4
9934	0.00041988	0.0050438	3	41	139	39248	regulation of meristem structural organization	ISOTIG28745|ISOTIG04545|ISOTIG07074	Cluster C3/C4
10424	0.00044106	0.005169	2	9	139	39248	DNA methylation on cytosine within a CG sequence	ISOTIG11078|ISOTIG11077_PID100479	Cluster C3/C4
796	0.00044106	0.005169	2	9	139	39248	condensin complex	ISOTIG26898|ISOTIG27926	Cluster C3/C4
10540	0.00045101	0.005222	3	42	139	39248	basipetal auxin transport	ISOTIG08210_PID63400|ISOTIG08211|ISOTIG08210_PID63401	Cluster C3/C4
46351	0.00047137	0.0053927	4	101	139	39248	disaccharide biosynthetic process	ISOTIG02122|ISOTIG02123|ISOTIG02124|ISOTIG02125	Cluster C3/C4
5985	0.00048928	0.0055317	4	102	139	39248	sucrose metabolic process	ISOTIG02122|ISOTIG02123|ISOTIG02124|ISOTIG02125	Cluster C3/C4
9892	0.00049951	0.0055817	10	783	139	39248	negative regulation of metabolic process	ISOTIG00508|ISOTIG25288|ISOTIG30447|ISOTIG00510|ISOTIG04968|ISOTIG00514|ISOTIG00513|ISOTIG00505|ISOTIG00507|ISOTIG00506	Cluster C3/C4
43228	0.00052986	0.0057864	22	2888	139	39248	non-membrane-bounded organelle	ISOTIG23408|ISOTIG12252|ISOTIG16079|ISOTIG20526|ISOTIG17779|F6Z56EY01BVKMZ|ISOTIG11763|ISOTIG11901|ISOTIG27077|ISOTIG14729|ISOTIG28851|ISOTIG07658|ISOTIG29777|ISOTIG02000|ISOTIG19051|ISOTIG16080|F43FOUR01CGLVT|ISOTIG26898|ISOTIG02003|ISOTIG07623|ISOTIG26803|ISOTIG27926	Cluster C3/C4
43232	0.00052986	0.0057864	22	2888	139	39248	intracellular non-membrane-bounded organelle	ISOTIG23408|ISOTIG12252|ISOTIG16079|ISOTIG20526|ISOTIG17779|F6Z56EY01BVKMZ|ISOTIG11763|ISOTIG11901|ISOTIG27077|ISOTIG14729|ISOTIG28851|ISOTIG07658|ISOTIG29777|ISOTIG02000|ISOTIG19051|ISOTIG16080|F43FOUR01CGLVT|ISOTIG26898|ISOTIG02003|ISOTIG07623|ISOTIG26803|ISOTIG27926	Cluster C3/C4
4103	0.00055004	0.0059392	2	10	139	39248	choline kinase activity	ISOTIG05533|ISOTIG05534	Cluster C3/C4
15198	0.00062885	0.0067147	3	47	139	39248	oligopeptide transporter activity	ISOTIG21314_PID90100|ISOTIG21314_PID90101|ISOTIG18266	Cluster C3/C4
15197	0.00066904	0.0070654	3	48	139	39248	peptide transporter activity	ISOTIG21314_PID90100|ISOTIG21314_PID90101|ISOTIG18266	Cluster C3/C4
45165	0.00069584	0.0072685	4	112	139	39248	cell fate commitment	ISOTIG16079|ISOTIG17779|ISOTIG16080|ISOTIG21742	Cluster C3/C4
7127	0.00075372	0.0077884	6	302	139	39248	meiosis I	ISOTIG20526|ISOTIG17779|ISOTIG21742|ISOTIG07327_PID62167|ISOTIG11901|ISOTIG27077	Cluster C3/C4
9312	0.00076824	0.007854	4	115	139	39248	oligosaccharide biosynthetic process	ISOTIG02122|ISOTIG02123|ISOTIG02124|ISOTIG02125	Cluster C3/C4
90304	0.0008459	0.008557	31	4890	139	39248	nucleic acid metabolic process	ISOTIG20526|ISOTIG17779|ISOTIG11078|ISOTIG07331|ISOTIG07332|ISOTIG07333|ISOTIG11077_PID100479|ISOTIG27023|ISOTIG29777|ISOTIG00510|ISOTIG00514|ISOTIG00513|ISOTIG23408|ISOTIG00508|ISOTIG15146|ISOTIG21224|ISOTIG23546|ISOTIG07327_PID62167|ISOTIG16813|ISOTIG11901|ISOTIG27077|HHKO36P01DUT4B|ISOTIG30234|ISOTIG25288|ISOTIG27986|ISOTIG32512|ISOTIG25765|ISOTIG04968|ISOTIG00505|ISOTIG00507|ISOTIG00506	Cluster C3/C4
9558	0.001102	0.010943	2	14	139	39248	cellularization of the embryo sac	F6Z56EY01BVKMZ|ISOTIG11763	Cluster C3/C4
7346	0.0011115	0.010943	4	127	139	39248	regulation of mitotic cell cycle	ISOTIG28851|ISOTIG12252|ISOTIG16813|ISOTIG07074	Cluster C3/C4
50789	0.001116	0.010943	38	6566	139	39248	regulation of biological process	ISOTIG24727|ISOTIG23614|ISOTIG11078|ISOTIG07331|ISOTIG04546_PID41796|ISOTIG07332|ISOTIG04546_PID41797|ISOTIG07333|ISOTIG11077_PID100479|ISOTIG07074|ISOTIG27023|ISOTIG28745|ISOTIG30447|ISOTIG00510|ISOTIG00514|ISOTIG00513|ISOTIG12252|ISOTIG00508|ISOTIG16079|ISOTIG15146|ISOTIG21224|ISOTIG12158|ISOTIG21742|ISOTIG07327_PID62167|ISOTIG16813|ISOTIG28851|ISOTIG30234|ISOTIG25288|ISOTIG31421|ISOTIG27986|IS…	Cluster C3/C4
44430	0.0011755	0.011411	8	584	139	39248	cytoskeletal part	ISOTIG12252|ISOTIG07658|ISOTIG02000|F43FOUR01CGLVT|ISOTIG02003|ISOTIG26803|ISOTIG11901|ISOTIG27077	Cluster C3/C4
16138	0.001355	0.013021	4	134	139	39248	glycoside biosynthetic process	ISOTIG02122|ISOTIG02123|ISOTIG02124|ISOTIG02125	Cluster C3/C4
5874	0.0014048	0.013366	6	341	139	39248	microtubule	ISOTIG12252|ISOTIG07658|ISOTIG02000|ISOTIG26803|ISOTIG11901|ISOTIG27077	Cluster C3/C4
9987	0.0014228	0.013405	89	20064	139	39248	cellular process	ISOTIG17779|F6Z56EY01BVKMZ|ISOTIG11078|ISOTIG11312|ISOTIG07331|ISOTIG07332|ISOTIG07333|ISOTIG11077_PID100479|ISOTIG27023|ISOTIG28745|ISOTIG07601|ISOTIG26803|ISOTIG29916|ISOTIG23408|ISOTIG00508|ISOTIG23924|ISOTIG16079|ISOTIG15146|ISOTIG21314_PID90100|ISOTIG21314_PID90101|ISOTIG21224|ISOTIG21742|ISOTIG08210_PID63401|ISOTIG16913|ISOTIG11901|ISOTIG28851|ISOTIG02122|HHKO36P01DUT4B|ISOTIG02123|ISOTIG07…	Cluster C3/C4
51329	0.0014465	0.013496	2	16	139	39248	interphase of mitotic cell cycle	ISOTIG28745|ISOTIG21742	Cluster C3/C4
4674	0.0016125	0.01442	12	1243	139	39248	protein serine/threonine kinase activity	ISOTIG28851|HHKO36P02IPXIN|F6Z56EY01BVKMZ|ISOTIG29415|ISOTIG08210_PID63400|ISOTIG26139|ISOTIG30447|ISOTIG11763|ISOTIG08211|ISOTIG08210_PID63401|ISOTIG28096|ISOTIG07074	Cluster C3/C4
31577	0.0016355	0.01442	2	17	139	39248	spindle checkpoint	ISOTIG28851|ISOTIG12252	Cluster C3/C4
7094	0.0016355	0.01442	2	17	139	39248	mitotic cell cycle spindle assembly checkpoint	ISOTIG28851|ISOTIG12252	Cluster C3/C4
71173	0.0016355	0.01442	2	17	139	39248	spindle assembly checkpoint	ISOTIG28851|ISOTIG12252	Cluster C3/C4
71174	0.0016355	0.01442	2	17	139	39248	mitotic cell cycle spindle checkpoint	ISOTIG28851|ISOTIG12252	Cluster C3/C4
10178	0.0016355	0.01442	2	17	139	39248	IAA-amino acid conjugate hydrolase activity	ISOTIG24727|ISOTIG18540	Cluster C3/C4
51784	0.0018357	0.015612	2	18	139	39248	negative regulation of nuclear division	ISOTIG28851|ISOTIG12252	Cluster C3/C4
45839	0.0018357	0.015612	2	18	139	39248	negative regulation of mitosis	ISOTIG28851|ISOTIG12252	Cluster C3/C4
45841	0.0018357	0.015612	2	18	139	39248	negative regulation of mitotic metaphase/anaphase transition	ISOTIG28851|ISOTIG12252	Cluster C3/C4
7349	0.0018357	0.015612	2	18	139	39248	cellularization	F6Z56EY01BVKMZ|ISOTIG11763	Cluster C3/C4
19222	0.0022005	0.01855	28	4516	139	39248	regulation of metabolic process	ISOTIG23614|ISOTIG11078|ISOTIG07331|ISOTIG04546_PID41796|ISOTIG07332|ISOTIG04546_PID41797|ISOTIG07333|ISOTIG11077_PID100479|ISOTIG27023|ISOTIG30447|ISOTIG00510|ISOTIG00514|ISOTIG00513|ISOTIG00508|ISOTIG16079|ISOTIG21224|ISOTIG12158|ISOTIG21742|ISOTIG07327_PID62167|ISOTIG25288|ISOTIG31421|ISOTIG27986|ISOTIG16080|ISOTIG32512|ISOTIG04968|ISOTIG00505|ISOTIG00507|ISOTIG00506	Cluster C3/C4
5984	0.0027037	0.022565	4	162	139	39248	disaccharide metabolic process	ISOTIG02122|ISOTIG02123|ISOTIG02124|ISOTIG02125	Cluster C3/C4
5871	0.0027237	0.022565	3	78	139	39248	kinesin complex	ISOTIG26803|ISOTIG11901|ISOTIG27077	Cluster C3/C4
6333	0.0029265	0.024037	3	80	139	39248	chromatin assembly or disassembly	ISOTIG16079|ISOTIG16080|ISOTIG07623	Cluster C3/C4
7129	0.0030807	0.025089	4	168	139	39248	synapsis	ISOTIG20526|ISOTIG21742|ISOTIG11901|ISOTIG27077	Cluster C3/C4
46910	0.0031383	0.025201	3	82	139	39248	pectinesterase inhibitor activity	ISOTIG25279|ISOTIG25517_PID71204|ISOTIG25517_PID71205	Cluster C3/C4
70192	0.0031468	0.025201	4	169	139	39248	chromosome organization involved in meiosis	ISOTIG20526|ISOTIG21742|ISOTIG11901|ISOTIG27077	Cluster C3/C4
7131	0.003248	0.025515	5	279	139	39248	reciprocal meiotic recombination	ISOTIG20526|ISOTIG17779|ISOTIG07327_PID62167|ISOTIG11901|ISOTIG27077	Cluster C3/C4
10389	0.0032657	0.025515	2	24	139	39248	regulation of G2/M transition of mitotic cell cycle	ISOTIG16813|ISOTIG07074	Cluster C3/C4
1944	0.0032657	0.025515	2	24	139	39248	vasculature development	ISOTIG30234|ISOTIG32512	Cluster C3/C4
31261	0.0035416	0.027228	1	1	139	39248	DNA replication preinitiation complex	ISOTIG15146	Cluster C3/C4
799	0.0035416	0.027228	1	1	139	39248	nuclear condensin complex	ISOTIG27926	Cluster C3/C4
51325	0.0038278	0.028738	2	26	139	39248	interphase	ISOTIG28745|ISOTIG21742	Cluster C3/C4
7093	0.0038278	0.028738	2	26	139	39248	mitotic cell cycle checkpoint	ISOTIG28851|ISOTIG12252	Cluster C3/C4
42023	0.0038278	0.028738	2	26	139	39248	DNA endoreduplication	ISOTIG30234|ISOTIG16813	Cluster C3/C4
16597	0.0042067	0.031338	3	91	139	39248	amino acid binding	ISOTIG07331|ISOTIG07332|ISOTIG07333	Cluster C3/C4
5524	0.0043052	0.031781	23	3624	139	39248	ATP binding	F6Z56EY02DGE9A|ISOTIG20526|ISOTIG17779|HHKO36P02IPXIN|F6Z56EY01BVKMZ|ISOTIG11763|ISOTIG08211|ISOTIG08210_PID63401|ISOTIG28096|ISOTIG07074|ISOTIG11901|ISOTIG27077|ISOTIG28851|ISOTIG05533|ISOTIG07658|ISOTIG30267|ISOTIG29415|ISOTIG08210_PID63400|F43FOUR01CGLVT|ISOTIG26139|ISOTIG30447|ISOTIG05534|ISOTIG26803	Cluster C3/C4
6139	0.0043698	0.031781	32	5658	139	39248	nucleobase, nucleoside, nucleotide and nucleic acid metabolic process	ISOTIG20526|ISOTIG17779|ISOTIG11078|ISOTIG07331|ISOTIG07332|ISOTIG07333|ISOTIG11077_PID100479|ISOTIG27023|ISOTIG29777|ISOTIG00510|ISOTIG00514|ISOTIG00513|ISOTIG23408|ISOTIG00508|ISOTIG15146|ISOTIG21224|ISOTIG23546|ISOTIG21742|ISOTIG07327_PID62167|ISOTIG16813|ISOTIG11901|ISOTIG27077|HHKO36P01DUT4B|ISOTIG30234|ISOTIG25288|ISOTIG27986|ISOTIG32512|ISOTIG25765|ISOTIG04968|ISOTIG00505|ISOTIG00507|ISOTI…	Cluster C3/C4
51307	0.0044314	0.031781	2	28	139	39248	meiotic chromosome separation	ISOTIG17779|ISOTIG14729	Cluster C3/C4
7088	0.0044314	0.031781	2	28	139	39248	regulation of mitosis	ISOTIG28851|ISOTIG12252	Cluster C3/C4
30071	0.0044314	0.031781	2	28	139	39248	regulation of mitotic metaphase/anaphase transition	ISOTIG28851|ISOTIG12252	Cluster C3/C4
6896	0.0047487	0.033449	2	29	139	39248	Golgi to vacuole transport	ISOTIG02977|ISOTIG02976	Cluster C3/C4
4033	0.0047487	0.033449	2	29	139	39248	aldo-keto reductase activity	ISOTIG22358|ISOTIG08383	Cluster C3/C4
42545	0.0047685	0.033449	4	190	139	39248	cell wall modification	ISOTIG07554|ISOTIG25517_PID71204|ISOTIG25517_PID71205|ISOTIG11312	Cluster C3/C4
5381	0.0050761	0.035217	2	30	139	39248	iron ion transmembrane transporter activity	ISOTIG21314_PID90100|ISOTIG21314_PID90101	Cluster C3/C4
71555	0.0051092	0.035217	7	588	139	39248	cell wall organization	ISOTIG19325|ISOTIG07554|ISOTIG25517_PID71204|ISOTIG10104|ISOTIG25517_PID71205|ISOTIG11312|ISOTIG10103	Cluster C3/C4
785	0.0051305	0.035217	4	194	139	39248	chromatin	ISOTIG16079|ISOTIG16080|ISOTIG07623|ISOTIG14729	Cluster C3/C4
16137	0.0053183	0.036247	4	196	139	39248	glycoside metabolic process	ISOTIG02122|ISOTIG02123|ISOTIG02124|ISOTIG02125	Cluster C3/C4
10948	0.0054137	0.036638	2	31	139	39248	negative regulation of cell cycle process	ISOTIG28851|ISOTIG12252	Cluster C3/C4
911	0.0054714	0.03677	3	100	139	39248	cytokinesis by cell plate formation	F6Z56EY02DGE9A|F6Z56EY01BVKMZ|ISOTIG11763	Cluster C3/C4
43176	0.0056245	0.037385	3	101	139	39248	amine binding	ISOTIG07331|ISOTIG07332|ISOTIG07333	Cluster C3/C4
44464	0.0056407	0.037385	129	33510	139	39248	cell part	ISOTIG23934|ISOTIG17779|ISOTIG21478|ISOTIG11312|ISOTIG07331|ISOTIG07332|ISOTIG07333|ISOTIG08383|ISOTIG25830|ISOTIG07601|ISOTIG26803|ISOTIG29916|ISOTIG17541|ISOTIG23408|ISOTIG23924|ISOTIG21224|ISOTIG21742|ISOTIG08210_PID63401|ISOTIG20490|HHKO36P01DUT4B|ISOTIG31421|ISOTIG09757|ISOTIG10104|ISOTIG32512|ISOTIG08210_PID63400|F43FOUR01CGLVT|ISOTIG10103|ISOTIG10981|ISOTIG11330|ISOTIG24008|ISOTIG22341|ISO…	Cluster C3/C4
5623	0.0057816	0.038056	129	33521	139	39248	cell	ISOTIG23934|ISOTIG17779|ISOTIG21478|ISOTIG11312|ISOTIG07331|ISOTIG07332|ISOTIG07333|ISOTIG08383|ISOTIG25830|ISOTIG07601|ISOTIG26803|ISOTIG29916|ISOTIG17541|ISOTIG23408|ISOTIG23924|ISOTIG21224|ISOTIG21742|ISOTIG08210_PID63401|ISOTIG20490|HHKO36P01DUT4B|ISOTIG31421|ISOTIG09757|ISOTIG10104|ISOTIG32512|ISOTIG08210_PID63400|F43FOUR01CGLVT|ISOTIG10103|ISOTIG10981|ISOTIG11330|ISOTIG24008|ISOTIG22341|ISO…	Cluster C3/C4
16043	0.0061691	0.04033	22	3515	139	39248	cellular component organization	ISOTIG12252|ISOTIG16079|F6Z56EY02DGE9A|ISOTIG20526|ISOTIG17779|ISOTIG21224|ISOTIG21742|ISOTIG12589|ISOTIG11901|ISOTIG27077|ISOTIG28851|ISOTIG29777|ISOTIG02000|ISOTIG19051|ISOTIG28745|ISOTIG16080|ISOTIG07554|ISOTIG26898|ISOTIG30447|ISOTIG07623|ISOTIG04968|ISOTIG27926	Cluster C3/C4
43170	0.006319	0.041031	54	11267	139	39248	macromolecule metabolic process	ISOTIG17779|ISOTIG11078|ISOTIG11312|ISOTIG07331|ISOTIG07332|ISOTIG07333|ISOTIG11077_PID100479|ISOTIG27023|ISOTIG32847|ISOTIG23408|ISOTIG00508|ISOTIG23924|ISOTIG15146|ISOTIG21224|ISOTIG08210_PID63401|ISOTIG16913|ISOTIG11901|ISOTIG28851|HHKO36P01DUT4B|ISOTIG09757|ISOTIG10104|ISOTIG32512|ISOTIG08210_PID63400|ISOTIG10103|ISOTIG00505|ISOTIG18540|ISOTIG00507|ISOTIG00506|HHKO36P02HWOBQ|ISOTIG24727|ISOTI…	Cluster C3/C4
32559	0.0064433	0.041555	23	3748	139	39248	adenyl ribonucleotide binding	F6Z56EY02DGE9A|ISOTIG20526|ISOTIG17779|HHKO36P02IPXIN|F6Z56EY01BVKMZ|ISOTIG11763|ISOTIG08211|ISOTIG08210_PID63401|ISOTIG28096|ISOTIG07074|ISOTIG11901|ISOTIG27077|ISOTIG28851|ISOTIG05533|ISOTIG07658|ISOTIG30267|ISOTIG29415|ISOTIG08210_PID63400|F43FOUR01CGLVT|ISOTIG26139|ISOTIG30447|ISOTIG05534|ISOTIG26803	Cluster C3/C4
90329	0.0064862	0.041555	2	34	139	39248	regulation of DNA-dependent DNA replication	ISOTIG30447|ISOTIG21742	Cluster C3/C4
6892	0.0068634	0.043393	2	35	139	39248	post-Golgi vesicle-mediated transport	ISOTIG02977|ISOTIG02976	Cluster C3/C4
10216	0.0068634	0.043393	2	35	139	39248	maintenance of DNA methylation	ISOTIG11078|ISOTIG11077_PID100479	Cluster C3/C4
30554	0.0070425	0.043838	24	3999	139	39248	adenyl nucleotide binding	F6Z56EY02DGE9A|ISOTIG20526|ISOTIG17779|HHKO36P02IPXIN|F6Z56EY01BVKMZ|ISOTIG11763|ISOTIG08211|ISOTIG08210_PID63401|ISOTIG28096|ISOTIG07074|ISOTIG11901|ISOTIG27077|ISOTIG28851|ISOTIG05533|ISOTIG07658|ISOTIG30267|ISOTIG29415|ISOTIG08210_PID63400|F43FOUR01CGLVT|ISOTIG26139|ISOTIG30447|ISOTIG05534|ISOTIG10981|ISOTIG26803	Cluster C3/C4
811	0.0070707	0.043838	1	2	139	39248	GINS complex	ISOTIG23408	Cluster C3/C4
10032	0.0070707	0.043838	1	2	139	39248	meiotic chromosome condensation	ISOTIG27926	Cluster C3/C4
1883	0.0071492	0.044041	24	4004	139	39248	purine nucleoside binding	F6Z56EY02DGE9A|ISOTIG20526|ISOTIG17779|HHKO36P02IPXIN|F6Z56EY01BVKMZ|ISOTIG11763|ISOTIG08211|ISOTIG08210_PID63401|ISOTIG28096|ISOTIG07074|ISOTIG11901|ISOTIG27077|ISOTIG28851|ISOTIG05533|ISOTIG07658|ISOTIG30267|ISOTIG29415|ISOTIG08210_PID63400|F43FOUR01CGLVT|ISOTIG26139|ISOTIG30447|ISOTIG05534|ISOTIG10981|ISOTIG26803	Cluster C3/C4
6303	0.0072504	0.04438	2	36	139	39248	double-strand break repair via nonhomologous end joining	HHKO36P01DUT4B|ISOTIG29777	Cluster C3/C4
9311	0.0073353	0.044524	4	215	139	39248	oligosaccharide metabolic process	ISOTIG02122|ISOTIG02123|ISOTIG02124|ISOTIG02125	Cluster C3/C4
1882	0.0073665	0.044524	24	4014	139	39248	nucleoside binding	F6Z56EY02DGE9A|ISOTIG20526|ISOTIG17779|HHKO36P02IPXIN|F6Z56EY01BVKMZ|ISOTIG11763|ISOTIG08211|ISOTIG08210_PID63401|ISOTIG28096|ISOTIG07074|ISOTIG11901|ISOTIG27077|ISOTIG28851|ISOTIG05533|ISOTIG07658|ISOTIG30267|ISOTIG29415|ISOTIG08210_PID63400|F43FOUR01CGLVT|ISOTIG26139|ISOTIG30447|ISOTIG05534|ISOTIG10981|ISOTIG26803	Cluster C3/C4
30140	0.0076471	0.045459	2	37	139	39248	trans-Golgi network transport vesicle	ISOTIG02977|ISOTIG02976	Cluster C3/C4
6305	0.0076632	0.045459	3	113	139	39248	DNA alkylation	ISOTIG11078|ISOTIG04968|ISOTIG11077_PID100479	Cluster C3/C4
6306	0.0076632	0.045459	3	113	139	39248	DNA methylation	ISOTIG11078|ISOTIG04968|ISOTIG11077_PID100479	Cluster C3/C4
6334	0.0080533	0.04719	2	38	139	39248	nucleosome assembly	ISOTIG16079|ISOTIG16080	Cluster C3/C4
726	0.0080533	0.04719	2	38	139	39248	non-recombinational repair	HHKO36P01DUT4B|ISOTIG29777	Cluster C3/C4
15630	0.0081169	0.047275	6	489	139	39248	microtubule cytoskeleton	ISOTIG12252|ISOTIG07658|ISOTIG02000|ISOTIG26803|ISOTIG11901|ISOTIG27077	Cluster C3/C4
16773	0.008233	0.047662	14	1917	139	39248	phosphotransferase activity, alcohol group as acceptor	HHKO36P02IPXIN|F6Z56EY01BVKMZ|ISOTIG11763|ISOTIG08211|ISOTIG08210_PID63401|ISOTIG28096|ISOTIG07074|ISOTIG28851|ISOTIG05533|ISOTIG29415|ISOTIG08210_PID63400|ISOTIG26139|ISOTIG30447|ISOTIG05534	Cluster C3/C4
7018	0.0084273	0.048495	3	117	139	39248	microtubule-based movement	ISOTIG26803|ISOTIG11901|ISOTIG27077	Cluster C3/C4
31406	0.008972	0.051322	4	228	139	39248	carboxylic acid binding	ISOTIG07331|ISOTIG07332|ISOTIG07333|ISOTIG29916	Cluster C3/C4
6304	0.0092347	0.052431	3	121	139	39248	DNA modification	ISOTIG11078|ISOTIG04968|ISOTIG11077_PID100479	Cluster C3/C4
45298	0.0093288	0.052431	2	41	139	39248	tubulin complex	ISOTIG02000|ISOTIG02003	Cluster C3/C4
44424	0.0093295	0.052431	117	29658	139	39248	intracellular part	ISOTIG23934|ISOTIG17779|ISOTIG21478|ISOTIG11312|ISOTIG07331|ISOTIG07332|ISOTIG07333|ISOTIG08383|ISOTIG25830|ISOTIG07601|ISOTIG26803|ISOTIG29916|ISOTIG17541|ISOTIG23408|ISOTIG23924|ISOTIG21224|ISOTIG21742|ISOTIG08210_PID63401|ISOTIG20490|HHKO36P01DUT4B|ISOTIG31421|ISOTIG09757|ISOTIG32512|ISOTIG08210_PID63400|F43FOUR01CGLVT|ISOTIG10981|ISOTIG11330|ISOTIG24008|ISOTIG22341|ISOTIG07074|ISOTIG14729|ISO…	Cluster C3/C4
42538	0.0094434	0.052762	3	122	139	39248	hyperosmotic salinity response	ISOTIG08210_PID63400|ISOTIG08211|ISOTIG08210_PID63401	Cluster C3/C4
6325	0.0096782	0.053761	6	508	139	39248	chromatin organization	ISOTIG16079|ISOTIG28745|ISOTIG16080|ISOTIG21224|ISOTIG07623|ISOTIG04968	Cluster C3/C4
715	0.010587	0.05781	1	3	139	39248	nucleotide-excision repair, DNA damage recognition	ISOTIG29777	Cluster C3/C4
31848	0.010587	0.05781	1	3	139	39248	protection from non-homologous end joining at telomere	ISOTIG29777	Cluster C3/C4
6110	0.010587	0.05781	1	3	139	39248	regulation of glycolysis	ISOTIG31421	Cluster C3/C4
4672	0.010909	0.059231	12	1586	139	39248	protein kinase activity	ISOTIG28851|HHKO36P02IPXIN|F6Z56EY01BVKMZ|ISOTIG29415|ISOTIG08210_PID63400|ISOTIG26139|ISOTIG30447|ISOTIG11763|ISOTIG08211|ISOTIG08210_PID63401|ISOTIG28096|ISOTIG07074	Cluster C3/C4
34728	0.01116	0.060249	2	45	139	39248	nucleosome organization	ISOTIG16079|ISOTIG16080	Cluster C3/C4
45132	0.011449	0.061465	4	245	139	39248	meiotic chromosome segregation	ISOTIG29777|ISOTIG17779|ISOTIG07327_PID62167|ISOTIG14729	Cluster C3/C4
794	0.012129	0.064046	2	47	139	39248	condensed nuclear chromosome	ISOTIG17779|ISOTIG27926	Cluster C3/C4
9292	0.012129	0.064046	2	47	139	39248	genetic transfer	ISOTIG11078|ISOTIG11077_PID100479	Cluster C3/C4
9294	0.012129	0.064046	2	47	139	39248	DNA mediated transformation	ISOTIG11078|ISOTIG11077_PID100479	Cluster C3/C4
9926	0.012408	0.065158	3	135	139	39248	auxin polar transport	ISOTIG08210_PID63400|ISOTIG08211|ISOTIG08210_PID63401	Cluster C3/C4
6275	0.012628	0.065952	2	48	139	39248	regulation of DNA replication	ISOTIG30447|ISOTIG21742	Cluster C3/C4
5622	0.013043	0.067753	117	29847	139	39248	intracellular	ISOTIG23934|ISOTIG17779|ISOTIG21478|ISOTIG11312|ISOTIG07331|ISOTIG07332|ISOTIG07333|ISOTIG08383|ISOTIG25830|ISOTIG07601|ISOTIG26803|ISOTIG29916|ISOTIG17541|ISOTIG23408|ISOTIG23924|ISOTIG21224|ISOTIG21742|ISOTIG08210_PID63401|ISOTIG20490|HHKO36P01DUT4B|ISOTIG31421|ISOTIG09757|ISOTIG32512|ISOTIG08210_PID63400|F43FOUR01CGLVT|ISOTIG10981|ISOTIG11330|ISOTIG24008|ISOTIG22341|ISOTIG07074|ISOTIG14729|ISO…	Cluster C3/C4
16762	0.013651	0.069805	2	50	139	39248	xyloglucan:xyloglucosyl transferase activity	ISOTIG10104|ISOTIG10103	Cluster C3/C4
32502	0.01393	0.069805	28	5173	139	39248	developmental process	F6Z56EY02DGE9A|ISOTIG20526|ISOTIG17779|F6Z56EY01BVKMZ|ISOTIG11078|ISOTIG04546_PID41796|ISOTIG04546_PID41797|ISOTIG11077_PID100479|ISOTIG28745|ISOTIG05205|ISOTIG16079|ISOTIG21314_PID90100|ISOTIG21314_PID90101|ISOTIG21742|ISOTIG11763|ISOTIG08211|ISOTIG07327_PID62167|ISOTIG08210_PID63401|ISOTIG16813|ISOTIG30234|ISOTIG16080|ISOTIG07554|ISOTIG09757|ISOTIG32512|ISOTIG08210_PID63400|ISOTIG04545|ISOTIG04…	Cluster C3/C4
32553	0.014087	0.069805	24	4244	139	39248	ribonucleotide binding	F6Z56EY02DGE9A|ISOTIG20526|ISOTIG17779|HHKO36P02IPXIN|F6Z56EY01BVKMZ|ISOTIG11763|ISOTIG08211|ISOTIG08210_PID63401|ISOTIG28096|ISOTIG07074|ISOTIG11901|ISOTIG27077|ISOTIG28851|ISOTIG05533|ISOTIG07658|ISOTIG30267|ISOTIG02000|ISOTIG29415|ISOTIG08210_PID63400|F43FOUR01CGLVT|ISOTIG26139|ISOTIG30447|ISOTIG05534|ISOTIG26803	Cluster C3/C4
32555	0.014087	0.069805	24	4244	139	39248	purine ribonucleotide binding	F6Z56EY02DGE9A|ISOTIG20526|ISOTIG17779|HHKO36P02IPXIN|F6Z56EY01BVKMZ|ISOTIG11763|ISOTIG08211|ISOTIG08210_PID63401|ISOTIG28096|ISOTIG07074|ISOTIG11901|ISOTIG27077|ISOTIG28851|ISOTIG05533|ISOTIG07658|ISOTIG30267|ISOTIG02000|ISOTIG29415|ISOTIG08210_PID63400|F43FOUR01CGLVT|ISOTIG26139|ISOTIG30447|ISOTIG05534|ISOTIG26803	Cluster C3/C4
10425	0.014092	0.069805	1	4	139	39248	DNA methylation on cytosine within a CNG sequence	ISOTIG04968	Cluster C3/C4
281	0.014092	0.069805	1	4	139	39248	cytokinesis after mitosis	ISOTIG07658	Cluster C3/C4
46208	0.014092	0.069805	1	4	139	39248	spermine catabolic process	ISOTIG10981	Cluster C3/C4
10111	0.014092	0.069805	1	4	139	39248	glyoxysome organization	ISOTIG19051	Cluster C3/C4
3988	0.014092	0.069805	1	4	139	39248	acetyl-CoA C-acyltransferase activity	ISOTIG19051	Cluster C3/C4
16538	0.014175	0.069858	2	51	139	39248	cyclin-dependent protein kinase regulator activity	ISOTIG30234|ISOTIG16813	Cluster C3/C4
17076	0.014831	0.07272	25	4495	139	39248	purine nucleotide binding	F6Z56EY02DGE9A|ISOTIG20526|ISOTIG17779|HHKO36P02IPXIN|F6Z56EY01BVKMZ|ISOTIG28096|ISOTIG07074|ISOTIG30267|ISOTIG29415|ISOTIG30447|ISOTIG26803|ISOTIG11763|ISOTIG08211|ISOTIG08210_PID63401|ISOTIG11901|ISOTIG27077|ISOTIG28851|ISOTIG05533|ISOTIG07658|ISOTIG02000|ISOTIG08210_PID63400|F43FOUR01CGLVT|ISOTIG26139|ISOTIG05534|ISOTIG10981	Cluster C3/C4
34645	0.015163	0.073965	26	4737	139	39248	cellular macromolecule biosynthetic process	ISOTIG17779|ISOTIG11312|ISOTIG07331|ISOTIG07332|ISOTIG07333|ISOTIG27023|ISOTIG00510|ISOTIG00514|ISOTIG00513|ISOTIG23408|ISOTIG00508|ISOTIG23924|ISOTIG15146|ISOTIG21224|ISOTIG23546|ISOTIG07327_PID62167|ISOTIG16813|ISOTIG30234|ISOTIG25288|ISOTIG27986|ISOTIG32512|ISOTIG25765|ISOTIG04968|ISOTIG00505|ISOTIG00507|ISOTIG00506	Cluster C3/C4
55072	0.0158	0.076687	2	54	139	39248	iron ion homeostasis	ISOTIG21314_PID90100|ISOTIG21314_PID90101	Cluster C3/C4
9059	0.016131	0.077897	26	4762	139	39248	macromolecule biosynthetic process	ISOTIG17779|ISOTIG11312|ISOTIG07331|ISOTIG07332|ISOTIG07333|ISOTIG27023|ISOTIG00510|ISOTIG00514|ISOTIG00513|ISOTIG23408|ISOTIG00508|ISOTIG23924|ISOTIG15146|ISOTIG21224|ISOTIG23546|ISOTIG07327_PID62167|ISOTIG16813|ISOTIG30234|ISOTIG25288|ISOTIG27986|ISOTIG32512|ISOTIG25765|ISOTIG04968|ISOTIG00505|ISOTIG00507|ISOTIG00506	Cluster C3/C4
6310	0.016242	0.078042	5	414	139	39248	DNA recombination	ISOTIG20526|ISOTIG17779|ISOTIG07327_PID62167|ISOTIG11901|ISOTIG27077	Cluster C3/C4
6972	0.01642	0.078505	3	150	139	39248	hyperosmotic response	ISOTIG08210_PID63400|ISOTIG08211|ISOTIG08210_PID63401	Cluster C3/C4
9567	0.016926	0.080523	2	56	139	39248	double fertilization forming a zygote and endosperm	ISOTIG21742|ISOTIG14729	Cluster C3/C4
31497	0.017501	0.081633	2	57	139	39248	chromatin assembly	ISOTIG16079|ISOTIG16080	Cluster C3/C4
30528	0.017512	0.081633	14	2106	139	39248	transcription regulator activity	ISOTIG13792|ISOTIG23614|ISOTIG12158|ISOTIG07327_PID62167|ISOTIG07331|ISOTIG04546_PID41796|ISOTIG07332|ISOTIG04546_PID41797|ISOTIG07333|ISOTIG27023|ISOTIG31421|ISOTIG32512|ISOTIG04545|ISOTIG07623	Cluster C3/C4
86	0.017584	0.081633	1	5	139	39248	G2/M transition of mitotic cell cycle	ISOTIG28745	Cluster C3/C4
35312	0.017584	0.081633	1	5	139	39248	5'-3' exodeoxyribonuclease activity	ISOTIG29777	Cluster C3/C4
46592	0.017584	0.081633	1	5	139	39248	polyamine oxidase activity	ISOTIG10981	Cluster C3/C4
9624	0.018205	0.084111	3	156	139	39248	response to nematode	ISOTIG11330|ISOTIG21314_PID90100|ISOTIG21314_PID90101	Cluster C3/C4
16740	0.018471	0.08493	32	6259	139	39248	transferase activity	HHKO36P02IPXIN|F6Z56EY01BVKMZ|ISOTIG11078|ISOTIG11312|ISOTIG28096|ISOTIG11077_PID100479|ISOTIG07074|ISOTIG29415|ISOTIG30447|F6Z56EY01APU03|ISOTIG30781|ISOTIG23924|ISOTIG23546|ISOTIG11763|ISOTIG08211|ISOTIG08210_PID63401|ISOTIG13625|ISOTIG28851|ISOTIG02122|ISOTIG05533|HHKO36P01DUT4B|ISOTIG02123|ISOTIG19051|ISOTIG10104|ISOTIG08210_PID63400|ISOTIG26139|ISOTIG02124|ISOTIG10103|ISOTIG02125|ISOTIG05534…	Cluster C3/C4
3676	0.018992	0.08691	34	6763	139	39248	nucleic acid binding	ISOTIG17779|ISOTIG23614|ISOTIG11078|HHKO36P02F2BJ2|ISOTIG07331|ISOTIG04546_PID41796|ISOTIG07332|ISOTIG04546_PID41797|ISOTIG07333|ISOTIG11077_PID100479|ISOTIG14729|ISOTIG27023|ISOTIG29777|ISOTIG00510|ISOTIG07623|ISOTIG00514|ISOTIG00513|ISOTIG20727|ISOTIG00508|ISOTIG16079|ISOTIG21224|ISOTIG12158|ISOTIG21742|ISOTIG07327_PID62167|HHKO36P01DUT4B|ISOTIG31421|ISOTIG16080|ISOTIG32512|ISOTIG04545|ISOTIG04…	Cluster C3/C4
48508	0.019276	0.087637	2	60	139	39248	embryonic meristem development	ISOTIG32512|ISOTIG07327_PID62167	Cluster C3/C4
35251	0.019333	0.087637	4	287	139	39248	UDP-glucosyltransferase activity	ISOTIG02122|ISOTIG02123|ISOTIG02124|ISOTIG02125	Cluster C3/C4
48509	0.019453	0.087766	3	160	139	39248	regulation of meristem development	ISOTIG28745|ISOTIG04545|ISOTIG07074	Cluster C3/C4
60918	0.019772	0.088376	3	161	139	39248	auxin transport	ISOTIG08210_PID63400|ISOTIG08211|ISOTIG08210_PID63401	Cluster C3/C4
9914	0.019772	0.088376	3	161	139	39248	hormone transport	ISOTIG08210_PID63400|ISOTIG08211|ISOTIG08210_PID63401	Cluster C3/C4
10639	0.0205	0.090784	2	62	139	39248	negative regulation of organelle organization	ISOTIG28851|ISOTIG12252	Cluster C3/C4
51129	0.0205	0.090784	2	62	139	39248	negative regulation of cellular component organization	ISOTIG28851|ISOTIG12252	Cluster C3/C4
22619	0.021064	0.092009	1	6	139	39248	generative cell differentiation	ISOTIG21742	Cluster C3/C4
10377	0.021064	0.092009	1	6	139	39248	guard cell fate commitment	ISOTIG21742	Cluster C3/C4
16233	0.021064	0.092009	1	6	139	39248	telomere capping	ISOTIG29777	Cluster C3/C4
3700	0.021382	0.092979	13	1951	139	39248	transcription factor activity	ISOTIG23614|ISOTIG12158|ISOTIG07327_PID62167|ISOTIG07331|ISOTIG04546_PID41796|ISOTIG07332|ISOTIG04546_PID41797|ISOTIG07333|ISOTIG27023|ISOTIG31421|ISOTIG32512|ISOTIG04545|ISOTIG07623	Cluster C3/C4
22603	0.022087	0.095611	3	168	139	39248	regulation of anatomical structure morphogenesis	ISOTIG28745|ISOTIG04545|ISOTIG07074	Cluster C3/C4
10411	0.023041	0.099293	2	66	139	39248	xyloglucan metabolic process	ISOTIG10104|ISOTIG10103	Cluster C3/C4
6807	0.023201	0.099537	34	6863	139	39248	nitrogen compound metabolic process	ISOTIG20526|ISOTIG17779|ISOTIG11078|ISOTIG07331|ISOTIG07332|ISOTIG07333|ISOTIG11077_PID100479|ISOTIG27023|ISOTIG29777|ISOTIG00510|ISOTIG00514|ISOTIG00513|ISOTIG23408|ISOTIG00508|ISOTIG15146|ISOTIG21224|ISOTIG23546|ISOTIG21742|ISOTIG19449|ISOTIG07327_PID62167|ISOTIG16813|ISOTIG11901|ISOTIG27077|HHKO36P01DUT4B|ISOTIG30234|ISOTIG25288|ISOTIG27986|ISOTIG32512|ISOTIG25765|ISOTIG10981|ISOTIG04968|ISOTI…	Cluster C3/C4
65004	0.024358	0.099891	2	68	139	39248	protein-DNA complex assembly	ISOTIG16079|ISOTIG16080	Cluster C3/C4
76	0.024531	0.099891	1	7	139	39248	DNA replication checkpoint	ISOTIG30447	Cluster C3/C4
6269	0.024531	0.099891	1	7	139	39248	DNA replication, synthesis of RNA primer	ISOTIG23546	Cluster C3/C4
16647	0.024531	0.099891	1	7	139	39248	oxidoreductase activity, acting on the CH-NH group of donors, oxygen as acceptor	ISOTIG10981	Cluster C3/C4
47501	0.024531	0.099891	1	7	139	39248	(+)-neomenthol dehydrogenase activity	ISOTIG22358	Cluster C3/C4
47504	0.024531	0.099891	1	7	139	39248	(-)-menthol dehydrogenase activity	ISOTIG22358	Cluster C3/C4
4529	0.024531	0.099891	1	7	139	39248	exodeoxyribonuclease activity	ISOTIG29777	Cluster C3/C4
6598	0.024531	0.099891	1	7	139	39248	polyamine catabolic process	ISOTIG10981	Cluster C3/C4
16895	0.024531	0.099891	1	7	139	39248	exodeoxyribonuclease activity, producing 5'-phosphomonoesters	ISOTIG29777	Cluster C3/C4
30174	0.024531	0.099891	1	7	139	39248	regulation of DNA-dependent DNA replication initiation	ISOTIG30447	Cluster C3/C4
32297	0.024531	0.099891	1	7	139	39248	negative regulation of DNA-dependent DNA replication initiation	ISOTIG30447	Cluster C3/C4
3896	0.024531	0.099891	1	7	139	39248	DNA primase activity	ISOTIG23546	Cluster C3/C4
33043	0.024906	0.10099	3	176	139	39248	regulation of organelle organization	ISOTIG28851|ISOTIG12252|ISOTIG21742	Cluster C3/C4
6623	0.025028	0.10106	2	69	139	39248	protein targeting to vacuole	ISOTIG02977|ISOTIG02976	Cluster C3/C4
6796	0.026009	0.10458	12	1795	139	39248	phosphate metabolic process	ISOTIG28851|ISOTIG05533|ISOTIG29415|ISOTIG08210_PID63400|ISOTIG26139|ISOTIG07601|ISOTIG05534|ISOTIG08211|ISOTIG08210_PID63401|ISOTIG28096|ISOTIG33025|ISOTIG07074	Cluster C3/C4
34641	0.026196	0.10484	33	6677	139	39248	cellular nitrogen compound metabolic process	ISOTIG20526|ISOTIG17779|ISOTIG11078|ISOTIG07331|ISOTIG07332|ISOTIG07333|ISOTIG11077_PID100479|ISOTIG27023|ISOTIG29777|ISOTIG00510|ISOTIG00514|ISOTIG00513|ISOTIG23408|ISOTIG00508|ISOTIG15146|ISOTIG21224|ISOTIG23546|ISOTIG21742|ISOTIG07327_PID62167|ISOTIG16813|ISOTIG11901|ISOTIG27077|HHKO36P01DUT4B|ISOTIG30234|ISOTIG25288|ISOTIG27986|ISOTIG32512|ISOTIG25765|ISOTIG10981|ISOTIG04968|ISOTIG00505|ISOTI…	Cluster C3/C4
9827	0.02639	0.10484	2	71	139	39248	plant-type cell wall modification	ISOTIG07554|ISOTIG11312	Cluster C3/C4
6793	0.0264	0.10484	12	1799	139	39248	phosphorus metabolic process	ISOTIG28851|ISOTIG05533|ISOTIG29415|ISOTIG08210_PID63400|ISOTIG26139|ISOTIG07601|ISOTIG05534|ISOTIG08211|ISOTIG08210_PID63401|ISOTIG28096|ISOTIG33025|ISOTIG07074	Cluster C3/C4
9694	0.027082	0.1063	2	72	139	39248	jasmonic acid metabolic process	ISOTIG24727|ISOTIG19051	Cluster C3/C4
5875	0.027142	0.1063	3	182	139	39248	microtubule associated complex	ISOTIG26803|ISOTIG11901|ISOTIG27077	Cluster C3/C4
45488	0.027525	0.1063	3	183	139	39248	pectin metabolic process	ISOTIG25517_PID71204|ISOTIG25517_PID71205|ISOTIG11312	Cluster C3/C4
6471	0.027986	0.1063	1	8	139	39248	protein amino acid ADP-ribosylation	HHKO36P01DUT4B	Cluster C3/C4
43470	0.027986	0.1063	1	8	139	39248	regulation of carbohydrate catabolic process	ISOTIG31421	Cluster C3/C4
43471	0.027986	0.1063	1	8	139	39248	regulation of cellular carbohydrate catabolic process	ISOTIG31421	Cluster C3/C4
10906	0.027986	0.1063	1	8	139	39248	regulation of glucose metabolic process	ISOTIG31421	Cluster C3/C4
7050	0.027986	0.1063	1	8	139	39248	cell cycle arrest	ISOTIG30447	Cluster C3/C4
9330	0.027986	0.1063	1	8	139	39248	DNA topoisomerase complex (ATP-hydrolyzing)	ISOTIG17779	Cluster C3/C4
30527	0.027986	0.1063	1	8	139	39248	structural constituent of chromatin	ISOTIG07623	Cluster C3/C4
10179	0.027986	0.1063	1	8	139	39248	IAA-Ala conjugate hydrolase activity	ISOTIG18540	Cluster C3/C4
19219	0.028406	0.10712	19	3361	139	39248	regulation of nucleobase, nucleoside, nucleotide and nucleic acid metabolic process	ISOTIG16079|ISOTIG23614|ISOTIG21224|ISOTIG12158|ISOTIG21742|ISOTIG07327_PID62167|ISOTIG07331|ISOTIG04546_PID41796|ISOTIG07332|ISOTIG04546_PID41797|ISOTIG07333|ISOTIG27023|ISOTIG25288|ISOTIG31421|ISOTIG27986|ISOTIG16080|ISOTIG32512|ISOTIG30447|ISOTIG04968	Cluster C3/C4
32501	0.028425	0.10712	26	5006	139	39248	multicellular organismal process	F6Z56EY02DGE9A|ISOTIG20526|ISOTIG17779|F6Z56EY01BVKMZ|ISOTIG11078|ISOTIG04546_PID41796|ISOTIG04546_PID41797|ISOTIG11077_PID100479|ISOTIG28745|ISOTIG02977|ISOTIG02976|ISOTIG21314_PID90100|ISOTIG21314_PID90101|ISOTIG21742|ISOTIG11763|ISOTIG08211|ISOTIG07327_PID62167|ISOTIG08210_PID63401|ISOTIG16813|ISOTIG30234|ISOTIG09757|ISOTIG32512|ISOTIG08210_PID63400|ISOTIG04545|ISOTIG04968|ISOTIG24819	Cluster C3/C4
46527	0.028797	0.10805	4	325	139	39248	glucosyltransferase activity	ISOTIG02122|ISOTIG02123|ISOTIG02124|ISOTIG02125	Cluster C3/C4
8150	0.028896	0.10805	126	33263	139	39248	biological_process	ISOTIG23934|ISOTIG17779|ISOTIG21478|ISOTIG11312|ISOTIG07331|ISOTIG07332|ISOTIG07333|ISOTIG08383|ISOTIG25279|ISOTIG25830|ISOTIG07601|ISOTIG26803|ISOTIG29916|ISOTIG17541|ISOTIG23408|ISOTIG23924|ISOTIG21224|ISOTIG21742|ISOTIG08210_PID63401|ISOTIG29993|HHKO36P01DUT4B|ISOTIG31421|ISOTIG09757|ISOTIG10104|ISOTIG32512|ISOTIG08210_PID63400|ISOTIG10103|ISOTIG10981|ISOTIG11330|ISOTIG24008|ISOTIG22341|ISOTIG…	Cluster C3/C4
9566	0.029201	0.10877	2	75	139	39248	fertilization	ISOTIG21742|ISOTIG14729	Cluster C3/C4
10817	0.02936	0.10894	4	327	139	39248	regulation of hormone levels	ISOTIG24727|ISOTIG08210_PID63400|ISOTIG08211|ISOTIG08210_PID63401	Cluster C3/C4
10556	0.030024	0.11097	19	3382	139	39248	regulation of macromolecule biosynthetic process	ISOTIG16079|ISOTIG23614|ISOTIG21224|ISOTIG12158|ISOTIG21742|ISOTIG07327_PID62167|ISOTIG07331|ISOTIG04546_PID41796|ISOTIG07332|ISOTIG04546_PID41797|ISOTIG07333|ISOTIG27023|ISOTIG25288|ISOTIG31421|ISOTIG27986|ISOTIG16080|ISOTIG32512|ISOTIG30447|ISOTIG04968	Cluster C3/C4
44260	0.030186	0.11108	47	10331	139	39248	cellular macromolecule metabolic process	ISOTIG20526|ISOTIG17779|ISOTIG11078|ISOTIG11312|ISOTIG07331|ISOTIG07332|ISOTIG07333|ISOTIG28096|ISOTIG11077_PID100479|ISOTIG07074|ISOTIG27023|ISOTIG29777|ISOTIG29415|ISOTIG25517_PID71204|ISOTIG25517_PID71205|ISOTIG00510|ISOTIG00514|ISOTIG00513|ISOTIG23408|ISOTIG00508|ISOTIG23924|ISOTIG15146|ISOTIG21224|ISOTIG23546|ISOTIG08211|ISOTIG07327_PID62167|ISOTIG08210_PID63401|ISOTIG16813|ISOTIG16913|ISOTI…	Cluster C3/C4
4857	0.030285	0.11108	3	190	139	39248	enzyme inhibitor activity	ISOTIG25279|ISOTIG25517_PID71204|ISOTIG25517_PID71205	Cluster C3/C4
5976	0.03228	0.11795	6	669	139	39248	polysaccharide metabolic process	ISOTIG32847|ISOTIG25517_PID71204|ISOTIG10104|ISOTIG25517_PID71205|ISOTIG11312|ISOTIG10103	Cluster C3/C4
6468	0.032964	0.12	8	1045	139	39248	protein amino acid phosphorylation	ISOTIG28851|ISOTIG29415|ISOTIG08210_PID63400|ISOTIG26139|ISOTIG08211|ISOTIG08210_PID63401|ISOTIG28096|ISOTIG07074	Cluster C3/C4
71554	0.033168	0.12028	7	856	139	39248	cell wall organization or biogenesis	ISOTIG19325|ISOTIG07554|ISOTIG25517_PID71204|ISOTIG10104|ISOTIG25517_PID71205|ISOTIG11312|ISOTIG10103	Cluster C3/C4
5795	0.034393	0.12382	2	82	139	39248	Golgi stack	ISOTIG02977|ISOTIG02976	Cluster C3/C4
7017	0.034401	0.12382	4	344	139	39248	microtubule-based process	ISOTIG02000|ISOTIG26803|ISOTIG11901|ISOTIG27077	Cluster C3/C4
8285	0.034861	0.12484	1	10	139	39248	negative regulation of cell proliferation	ISOTIG15146	Cluster C3/C4
51171	0.034944	0.12484	19	3441	139	39248	regulation of nitrogen compound metabolic process	ISOTIG16079|ISOTIG23614|ISOTIG21224|ISOTIG12158|ISOTIG21742|ISOTIG07327_PID62167|ISOTIG07331|ISOTIG04546_PID41796|ISOTIG07332|ISOTIG04546_PID41797|ISOTIG07333|ISOTIG27023|ISOTIG25288|ISOTIG31421|ISOTIG27986|ISOTIG16080|ISOTIG32512|ISOTIG30447|ISOTIG04968	Cluster C3/C4
5575	0.035465	0.12623	131	35095	139	39248	cellular_component	ISOTIG23934|ISOTIG17779|ISOTIG21478|ISOTIG11312|ISOTIG07331|ISOTIG07332|ISOTIG07333|ISOTIG08383|ISOTIG25830|ISOTIG07601|ISOTIG26803|ISOTIG29916|ISOTIG17541|ISOTIG23408|ISOTIG23924|ISOTIG21224|ISOTIG21742|ISOTIG08210_PID63401|ISOTIG20490|HHKO36P01DUT4B|ISOTIG31421|ISOTIG09757|ISOTIG10104|ISOTIG32512|ISOTIG08210_PID63400|F43FOUR01CGLVT|ISOTIG10103|ISOTIG10981|ISOTIG11330|ISOTIG24008|ISOTIG22341|ISO…	Cluster C3/C4
9910	0.03672	0.13022	2	85	139	39248	negative regulation of flower development	ISOTIG11078|ISOTIG11077_PID100479	Cluster C3/C4
82	0.03828	0.13475	1	11	139	39248	G1/S transition of mitotic cell cycle	ISOTIG21742	Cluster C3/C4
10067	0.03828	0.13475	1	11	139	39248	procambium histogenesis	ISOTIG32512	Cluster C3/C4
16310	0.040309	0.14138	10	1495	139	39248	phosphorylation	ISOTIG28851|ISOTIG05533|ISOTIG29415|ISOTIG08210_PID63400|ISOTIG26139|ISOTIG05534|ISOTIG08211|ISOTIG08210_PID63401|ISOTIG28096|ISOTIG07074	Cluster C3/C4
5798	0.040729	0.14181	2	90	139	39248	Golgi-associated vesicle	ISOTIG02977|ISOTIG02976	Cluster C3/C4
9933	0.040729	0.14181	2	90	139	39248	meristem structural organization	ISOTIG28745|ISOTIG07327_PID62167	Cluster C3/C4
31326	0.041435	0.14307	19	3510	139	39248	regulation of cellular biosynthetic process	ISOTIG16079|ISOTIG23614|ISOTIG21224|ISOTIG12158|ISOTIG21742|ISOTIG07327_PID62167|ISOTIG07331|ISOTIG04546_PID41796|ISOTIG07332|ISOTIG04546_PID41797|ISOTIG07333|ISOTIG27023|ISOTIG25288|ISOTIG31421|ISOTIG27986|ISOTIG16080|ISOTIG32512|ISOTIG30447|ISOTIG04968	Cluster C3/C4
19887	0.04155	0.14307	2	91	139	39248	protein kinase regulator activity	ISOTIG30234|ISOTIG16813	Cluster C3/C4
42402	0.041687	0.14307	1	12	139	39248	cellular biogenic amine catabolic process	ISOTIG10981	Cluster C3/C4
9855	0.041687	0.14307	1	12	139	39248	determination of bilateral symmetry	ISOTIG07327_PID62167	Cluster C3/C4
9889	0.04214	0.1439	19	3517	139	39248	regulation of biosynthetic process	ISOTIG16079|ISOTIG23614|ISOTIG21224|ISOTIG12158|ISOTIG21742|ISOTIG07327_PID62167|ISOTIG07331|ISOTIG04546_PID41796|ISOTIG07332|ISOTIG04546_PID41797|ISOTIG07333|ISOTIG27023|ISOTIG25288|ISOTIG31421|ISOTIG27986|ISOTIG16080|ISOTIG32512|ISOTIG30447|ISOTIG04968	Cluster C3/C4
31407	0.042377	0.1439	2	92	139	39248	oxylipin metabolic process	ISOTIG24727|ISOTIG19051	Cluster C3/C4
42393	0.042377	0.1439	2	92	139	39248	histone binding	ISOTIG21224|ISOTIG27926	Cluster C3/C4
4252	0.044675	0.15095	3	222	139	39248	serine-type endopeptidase activity	ISOTIG10888_PID92805|ISOTIG10887|ISOTIG10888_PID92804	Cluster C3/C4
55046	0.044894	0.15095	2	95	139	39248	microgametogenesis	F6Z56EY02DGE9A|ISOTIG21742	Cluster C3/C4
8215	0.045082	0.15095	1	13	139	39248	spermine metabolic process	ISOTIG10981	Cluster C3/C4
10065	0.045082	0.15095	1	13	139	39248	primary meristem tissue development	ISOTIG32512	Cluster C3/C4
9611	0.045541	0.15159	4	377	139	39248	response to wounding	ISOTIG05533|ISOTIG19051|ISOTIG05534|ISOTIG18540	Cluster C3/C4
19207	0.045745	0.15159	2	96	139	39248	kinase regulator activity	ISOTIG30234|ISOTIG16813	Cluster C3/C4
30133	0.045745	0.15159	2	96	139	39248	transport vesicle	ISOTIG02977|ISOTIG02976	Cluster C3/C4
6355	0.046329	0.153	17	3090	139	39248	regulation of transcription, DNA-dependent	ISOTIG16079|ISOTIG23614|ISOTIG21224|ISOTIG12158|ISOTIG07327_PID62167|ISOTIG07331|ISOTIG04546_PID41796|ISOTIG07332|ISOTIG04546_PID41797|ISOTIG07333|ISOTIG27023|ISOTIG25288|ISOTIG31421|ISOTIG27986|ISOTIG16080|ISOTIG32512|ISOTIG04968	Cluster C3/C4
33554	0.047272	0.15515	9	1329	139	39248	cellular response to stress	HHKO36P01DUT4B|ISOTIG00508|ISOTIG29777|ISOTIG00510|ISOTIG00514|ISOTIG00513|ISOTIG00505|ISOTIG00507|ISOTIG00506	Cluster C3/C4
44042	0.047385	0.15515	4	382	139	39248	glucan metabolic process	ISOTIG32847|ISOTIG10104|ISOTIG11312|ISOTIG10103	Cluster C3/C4
48532	0.047466	0.15515	2	98	139	39248	anatomical structure arrangement	ISOTIG28745|ISOTIG07327_PID62167	Cluster C3/C4
272	0.047691	0.15536	3	228	139	39248	polysaccharide catabolic process	ISOTIG32847|ISOTIG25517_PID71204|ISOTIG25517_PID71205	Cluster C3/C4
45490	0.048335	0.15577	2	99	139	39248	pectin catabolic process	ISOTIG25517_PID71204|ISOTIG25517_PID71205	Cluster C3/C4
784	0.048465	0.15577	1	14	139	39248	nuclear chromosome, telomeric region	ISOTIG29777	Cluster C3/C4
9799	0.048465	0.15577	1	14	139	39248	specification of symmetry	ISOTIG07327_PID62167	Cluster C3/C4
8106	0.048465	0.15577	1	14	139	39248	alcohol dehydrogenase (NADP+) activity	ISOTIG22358	Cluster C3/C4
45449	0.048821	0.15639	17	3111	139	39248	regulation of transcription	ISOTIG16079|ISOTIG23614|ISOTIG21224|ISOTIG12158|ISOTIG07327_PID62167|ISOTIG07331|ISOTIG04546_PID41796|ISOTIG07332|ISOTIG04546_PID41797|ISOTIG07333|ISOTIG27023|ISOTIG25288|ISOTIG31421|ISOTIG27986|ISOTIG16080|ISOTIG32512|ISOTIG04968	Cluster C3/C4
30599	0.049209	0.15711	2	100	139	39248	pectinesterase activity	ISOTIG25517_PID71204|ISOTIG25517_PID71205	Cluster C3/C4
34637	0.049558	0.1577	5	560	139	39248	cellular carbohydrate biosynthetic process	ISOTIG02122|ISOTIG02123|ISOTIG02124|ISOTIG11312|ISOTIG02125	Cluster C3/C4
