# Supplementary material for: Pistil Transcriptome Analysis to Disclose Genes and Gene Products Related to Aposporous Apomixis in Hypericum perforatum L
Source: Front Plant Sci. 2017 Feb 1;8:79. doi: 10.3389/fpls.2017.00079 (PMC5285387; doi:10.3389/fpls.2017.00079)
Supplement: Supplementary file 6 [file Table6.XLSX]

## Sheet: Table S6
	Table S6 - Summary of primers used in all Real-Time experiments. For each unigene, the gene name as well as the forward and reverse primers are reported.
	Unigene	Gene name	Forward primer	Reverse primer
	isotig06845	HPDMC1.2	TCTGTCTGTCCTCCCTAACTTT	GGAAGATTAGGGGCATCAAACA
	isotig32956	HPAGP18	ACGACGAAAGTGGAGCAGAA	AAATCAAAGCAAAGCCAGCAC
	isotig24484	HPMET1	TGGGTAAGGTCGGAATGTGT	GTTTCAATGTATAAGACTCTTGCTC
	HHKO36P01A0D2H	CW-type Zinc Finger-like protein	TCCACCTTCATTTTGCCCCA	CATCTATTCTGCATGACCCGA
	isotig05518	HPBRI1	ACCCCAATTCAGCTTGATCC	AACCTCGTTCCTCTTCTGG
	isotig06122	piezo-type mechanosensitive ion channel homolog	GCTCAACTGGGAAACGGAC	GCACCTCCTTTGGTTCATTA
	isotig06679	HPIDN2	TGTGGAACCTGAAAGAAGATAG	TTGAAGGGGAACATTGAGAC
	isotig07554	HPEXP11	GCAGTCCAACTCCTACCTCAA	AAAGTCTGACCGAAGCTCCA
	isotig11607	Ypt/Rab-GAP domain of gyp1p superfamily protein	AGAAAGTAGGTCACTCATCCCC	GAGAGCAAAGCACAGCATTTAG
	isotig12158	myb-related protein 308	GGAACACGCACATAAGGAGG	CTTGAAGGTGGTGGGGTTG
	isotig16989	hypothetical protein	TCCACGCTCTAGTTATCTCTAA	GCTCCGTTTCCCTCCTATC
	isotig17171	hypotetical protein	ACCATTCCACCCCAATAGTT	AAATTCCTGTCCACTGCCTG
	isotig17364	HPACD6	AACGAGTGAGCTGGATTG	TGAGGGACATTTACATTGGT
	isotig23509	HPZAT5	ACACCAAGCAACACCACCT	CCGAACCACAAATAGAACACTC
	isotig6027	caffeoylshikimate esterase	GTTTCAATACCGCTACTGATTCTG	GAGCCAGGAAATAATGTCGC
	3HBNM2	HPCRE1	CAAGAAGTAGACAGACGACAATC	TTCCCTTGACCCTTCTTTGC
	02DAHH0	HPACR4	CTTATTACCCTGGCGATCAAC	CGTGGTAGCTTGTTGGAGG
	isotig28540	HPPIN8	CCAAATATGACCCCTGTGCT	GCTAATGTCTGTCTCGTCCAT
	isotig30471	HPAMP1	TCCCCACTTAGAGCAGCAG	GAGCAACCACGAGACCAAAT
	isotig31470	HPIPT2	GGAAGAACACCAGATTGAGCA	CAGTTTGAACCACCCTTCTG
	F43FOUR03GUMNU	HPNF-YB4	CATTTCTCCGATGCTTCTCC	ATCTCCAAAGAAGCCAAGCA
	HHKO36P02G29PD	putative retroelement pol polyprotein	ATTGCCAAAGTACATCCTCG	GGTGATTCGGAGGAGAGGAG
	HHKO36P02GL54X	HPCYC3B	ACATGACAAGCTATAACGGG	TCGTGCATCTTGTGATCCAG
	isotig05170	BTF2-like transcription factor	CAGCCTGCTCACCTTATCGT	GTCATCGTACCCCATCACC
	isotig05639	HPSPL6	ATTGCCATAGTCAGGAACCTAC	TTTTCACAACCAGCTTCGCC
	isotig07093	HPPTR2	TCGCAGCATTCAGTACCCAA	AGAGAGATGGGTTCGGTGG
	isotig07303	HIT-type Zinc finger family protein	GGAGGGAGCAATAACGGGTA	GTCGTATGCCTCGTATGCCA
	isotig12044	HPPME1	TGGATCAGGGACGAAACAGT	GTTCTATCCCACGCTCACAG
	isotig13015	HPALADIN	TCGTCTCCAGGTCCTCGTAT	CATCCAAGCCGCCATCTCTA
	isotig18376	HPBAT1	GCATCCAACACCCACCAAAG	TGCTCCGTCTTTCTTTTGCC
	isotig24694	HPPAB2	AAAACATTCCACCAGCTCCAG	AGGTCCAACGCCAAACTTCT
	isotig25064	HPCHC1	AATAACGCAGCCACATTTTCAG	ACCGAAGAGAACCCGTCAA
	isotig32883	HPASK2	GGAGTTCTTTCACAGTCATC	TGATATCCCAGGGTTGCTTG
