# Supplementary material for: Pistil Transcriptome Analysis to Disclose Genes and Gene Products Related to Aposporous Apomixis in Hypericum perforatum L
Source: Front Plant Sci. 2017 Feb 1;8:79. doi: 10.3389/fpls.2017.00079 (PMC5285387; doi:10.3389/fpls.2017.00079)
Supplement: Supplementary file 7 [file Table7.XLSX]

## Sheet: Foglio6
Table S7 - Validation of microarray expression data by Real-Time qPCR assays. For each unigenethe table reports on the unigene description, the expression fold change as assessed by microarray expression analyses (Microarray) and the fold change as assessed by Real-Time qPCR assays.
		Microarray				Real-Time qPCR
Unigene ID	description	FC Sex S11 / SexS14	FC ApoS11 / ApoS14	FC SexS11 / ApoS11	FC SexS14 / ApoS14	FC Sex S11 / SexS14	FC ApoS11 / ApoS14	FC SexS11 / ApoS11	FC SexS14 / ApoS14
Isotig06679	HPIDN2			-10.4193				-21.9948
Isotig17364	ankyrin repeat family protein			-9.02795				1.22008
HHKO36P01A0D2H	CW-type zinc finger protein	-5.24901		-5.06077		-11.1198		-36.3436
Isotig06122	piezo-type mechanosensitive ion channel			-4.69901				-18.7646
isotig11607	gyp1p superfamily protein	-3.2871		-4.51248		-18.6927		-114.953
isotig05518	HPBRI1			-4.09759				-1.02581
isotig12044	HPPME1			-3.452				-1.90798
isotig07093	HPPTR2			-2.93431				-1.8601
isotig07303	HIT-type zinc finger protein			-2.88559				-4.70257
isotig05639	HPSPL6			-2.86312				-7.91234
isotig18376	HPBAT1	-2.2446		-2.82138		-1.19318		-1.11351
HHKO36P02GL54X	HPCYC3B	-2.12519		-2.60468		-5.8176		1.37615
isotig32883	HPASK2			-2.57592				-15.4308
isotig13015	HPALADIN			-2.48308				1.2036
HHKo36P02G29PD	putative retroelement pol polyprotein	-2.17122		-2.41918		2.17998		-2.60409
isotig24694	HPPAB2			-2.38918				-2.24509
F43FOUR03GUMNU	HPNF-YB4			-2.3795				-1.76909
F43FOUR02DAHH0	HPACR4			-2.27528				-8.57103
isotig25064	HPCHC1			-2.27084				-1.68868
isotig31470	HPIPT2			-2.23372				-1.17987
isotig30471	HPAMP1			-2.22189				-1.03584
F6Z56EY03HBNM2	HPCRE1			-2.16967				-1.01019
isotig28540	HPPIN8			-2.09092				27.7865
isotig05170	BTF2-like transcription factor			-2.08148				-2.91481
Isotig06027	HPMAGL15		-8.22061				-4.75597
Isotig07554	HPEXPA11		18.6874				-26.5107
Isotig12158	HPMYB7		15.6511				18.4687
Isotig16989	mitochondrial translocase				20.8346				-53.4783
Isotig17171	hypothetical protein				-3.95804				2.46985
Isotig23509	C2H2-type zinc finger protein		36.3088				184.606
